# Supplementary material for: 4-[(2-Methyl-5-oxo-4,5-dihydro-1,3-oxazol-4-yl­idene)meth­yl]phenyl acetate
Source: Acta Crystallogr Sect E Struct Rep Online. 2009 Aug 22;65(Pt 9):o2215. doi: 10.1107/S1600536809032243 (PMC2970125; doi:10.1107/S1600536809032243)
Supplement: Supplementary file 2 [file e-65-o2215-Isup2.hkl]

# 
# h,k,l, Fc-squared, Fo-squared, sigma(Fo-squared) and status flag 
# 
data_I
_shelx_title ' L in P-1' 
_shelx_refln_list_code          4 
_shelx_F_calc_maximum      125.64 
_exptl_crystal_F_000       256.00 
_reflns_d_resolution_high  0.8086 
 
loop_ 
 _symmetry_equiv_pos_as_xyz 
 'x, y, z' 
 '-x, -y, -z' 
 
_cell_length_a     5.5802 
_cell_length_b     7.4463 
_cell_length_c    15.0117 
_cell_angle_alpha  94.322 
_cell_angle_beta   93.156 
_cell_angle_gamma 108.136 
 
_shelx_F_squared_multiplier     1.000 
 
loop_ 
 _refln_index_h 
 _refln_index_k 
 _refln_index_l 
 _refln_F_squared_calc 
 _refln_F_squared_meas 
 _refln_F_squared_sigma 
 _refln_observed_status 
   1   0   0       73.13       70.45      1.00 o 
   2   0   0      171.58      148.36      2.04 o 
   3   0   0        4.70        5.75      0.56 o 
   4   0   0       62.26       53.21      1.58 o 
   5   0   0        1.84        3.67      1.38 o 
  -5   1   0        8.01       10.95      0.94 o 
  -4   1   0        3.50        2.09      0.57 o 
  -3   1   0       96.10       84.86      2.41 o 
  -2   1   0       50.23       52.74      1.11 o 
  -1   1   0     1923.93     2026.58     23.34 o 
   0   1   0      289.85      309.65      4.82 o 
   1   1   0       83.90       79.05      1.22 o 
   2   1   0       89.19       87.02      1.55 o 
   3   1   0       34.01       36.41      2.79 o 
   4   1   0      122.04      114.84      2.42 o 
   5   1   0       10.07       11.67      1.32 o 
  -6   2   0       42.12       46.29      2.78 o 
  -5   2   0        5.42        5.45      0.76 o 
  -4   2   0        1.00        1.70      0.56 o 
  -3   2   0      121.54      115.31      2.59 o 
  -2   2   0      402.98      436.72      6.42 o 
  -1   2   0      341.50      329.22      3.49 o 
   0   2   0     3115.28     2971.11     30.56 o 
   1   2   0      148.30      167.14      2.24 o 
   2   2   0       38.55       32.88      1.06 o 
   3   2   0       11.56       12.64      0.98 o 
   4   2   0        0.04        0.03      0.40 o 
   5   2   0        0.52        2.67      0.70 o 
  -6   3   0       23.28       24.02      2.15 o 
  -5   3   0        2.62        2.23      0.65 o 
  -4   3   0      214.46      208.05      3.37 o 
  -3   3   0      181.34      197.78      4.26 o 
  -2   3   0      226.70      259.44      4.77 o 
  -1   3   0       36.57       45.92      1.18 o 
   0   3   0      493.88      505.17      5.21 o 
   1   3   0      144.94      148.78      3.01 o 
   2   3   0        0.14        0.48      0.39 o 
   3   3   0        1.47        1.88      0.59 o 
   4   3   0       23.62       24.33      1.67 o 
   5   3   0        0.63        1.14      0.67 o 
  -6   4   0        1.75        2.00      1.12 o 
  -5   4   0      104.18      105.56      2.58 o 
  -4   4   0       26.96       27.33      1.33 o 
  -3   4   0       60.63       58.61      2.43 o 
  -2   4   0      224.65      290.36      5.53 o 
  -1   4   0      807.51      821.72      8.17 o 
   0   4   0      190.48      191.19      2.90 o 
   1   4   0        0.51        0.93      0.43 o 
   2   4   0        0.09        0.01      0.41 o 
   3   4   0        0.30        0.16      0.38 o 
   4   4   0        3.25        4.77      0.95 o 
  -6   5   0        0.51        0.74      1.03 o 
  -5   5   0       39.00       41.43      1.77 o 
  -4   5   0        4.50        3.22      1.11 o 
  -3   5   0       29.49       37.73      2.11 o 
  -2   5   0       13.15       15.95      1.47 o 
  -1   5   0      100.94      100.32      2.19 o 
   0   5   0       31.85       20.18      1.51 o 
   1   5   0        1.33        0.97      0.45 o 
   2   5   0       45.17       41.60      1.78 o 
   3   5   0        0.19        0.33      0.57 o 
   4   5   0        0.11        1.18      0.57 o 
  -6   6   0        4.05        5.01      1.50 o 
  -5   6   0       17.64       14.20      1.28 o 
  -4   6   0       62.30       59.60      2.91 o 
  -3   6   0       12.36       18.98      1.78 o 
  -2   6   0       23.63       23.25      1.67 o 
  -1   6   0       44.83       36.84      2.61 o 
   0   6   0        3.40        2.64      0.63 o 
   1   6   0       23.22       22.34      1.20 o 
   2   6   0        3.17        3.33      0.68 o 
   3   6   0        0.00        1.95      0.68 o 
  -5   7   0        7.03        9.68      1.64 o 
  -4   7   0        0.68       -0.55      0.82 o 
  -3   7   0        4.34        2.29      0.91 o 
  -2   7   0       38.34       29.03      1.47 o 
  -1   7   0       28.13       37.07      1.62 o 
   0   7   0       63.50       59.55      2.02 o 
   1   7   0        0.04       -0.30      0.92 o 
   2   7   0        0.28        0.56      0.56 o 
  -5   8   0       12.29       14.13      1.94 o 
  -4   8   0        0.97       -0.25      0.84 o 
  -3   8   0        1.70        2.15      0.95 o 
  -2   8   0        0.01       -0.35      0.84 o 
  -1   8   0       23.18       21.89      1.38 o 
   0   8   0        1.12        2.47      1.15 o 
   1   8   0        0.00        1.19      0.54 o 
  -3   9   0        1.55        0.19      0.61 o 
  -2   9   0        1.17        1.72      0.91 o 
  -1   9   0        0.11        1.06      0.63 o 
   1  -9   1        0.02        1.61      0.62 o 
   2  -9   1        0.84        2.87      0.87 o 
   3  -9   1        2.63        5.39      1.16 o 
  -1  -8   1       21.83       25.05      2.02 o 
   0  -8   1       48.95       55.67      3.05 o 
   1  -8   1       11.62       16.06      1.30 o 
   2  -8   1        0.23        0.19      0.48 o 
   3  -8   1        0.02        0.36      0.74 o 
   4  -8   1        4.13        4.79      1.19 o 
   5  -8   1        0.12        1.56      0.92 o 
  -2  -7   1        0.00        0.71      0.44 o 
  -1  -7   1        0.36        0.80      1.09 o 
   0  -7   1       18.30       14.58      1.18 o 
   1  -7   1       22.90       19.78      1.26 o 
   2  -7   1        0.74        1.67      0.75 o 
   3  -7   1        0.12       -0.43      0.63 o 
   4  -7   1       87.57       85.46      3.57 o 
   5  -7   1        3.37        3.53      1.15 o 
  -3  -6   1        0.01       -0.28      0.43 o 
  -2  -6   1       24.32       22.19      1.76 o 
  -1  -6   1       18.13       13.59      1.03 o 
   0  -6   1       43.55       52.10      1.75 o 
   1  -6   1       20.27       18.01      1.06 o 
   2  -6   1        4.96        6.66      1.12 o 
   3  -6   1        0.72        0.52      0.74 o 
   4  -6   1        5.65        5.44      1.20 o 
   5  -6   1       56.77       58.14      2.17 o 
   6  -6   1        0.01       -0.74      1.02 o 
  -4  -5   1        0.00        1.44      0.60 o 
  -3  -5   1        2.15        4.33      1.00 o 
  -2  -5   1        5.24        5.66      0.75 o 
  -1  -5   1        0.05        0.59      0.42 o 
   0  -5   1       64.76       62.40      1.71 o 
   1  -5   1        0.36       -0.63      0.63 o 
   2  -5   1       90.85       71.90      2.57 o 
   3  -5   1        4.82        9.12      1.27 o 
   4  -5   1      202.76      195.91      4.97 o 
   5  -5   1        2.90        2.44      0.72 o 
   6  -5   1        1.95        2.71      1.32 o 
  -4  -4   1        0.92        1.16      0.55 o 
  -3  -4   1        0.31        0.20      0.49 o 
  -2  -4   1      121.09      114.60      2.34 o 
  -1  -4   1        2.29        0.31      0.45 o 
   0  -4   1       24.24       16.56      0.83 o 
   1  -4   1        7.34       13.61      1.16 o 
   2  -4   1      125.03      151.91      3.62 o 
   3  -4   1      100.84      108.88      3.21 o 
   4  -4   1        0.72        1.49      0.64 o 
   5  -4   1       21.28       18.70      1.22 o 
   6  -4   1        8.11        7.91      1.58 o 
  -5  -3   1        0.06        0.43      0.56 o 
  -4  -3   1       17.13       16.36      1.60 o 
  -3  -3   1        4.07        3.27      1.00 o 
  -2  -3   1       31.39       37.07      1.22 o 
  -1  -3   1       28.65       23.09      0.60 o 
   0  -3   1      161.97      137.66      2.33 o 
   1  -3   1     1241.84     1348.39     11.91 o 
   2  -3   1      818.86      939.09     12.42 o 
   3  -3   1       80.66       73.20      2.13 o 
   4  -3   1        2.77        2.16      0.60 o 
   5  -3   1        5.98        6.22      0.83 o 
   6  -3   1       30.55       26.69      2.22 o 
  -5  -2   1        0.19        1.54      0.57 o 
  -4  -2   1       20.20       20.93      1.56 o 
  -3  -2   1       43.04       42.20      1.38 o 
  -2  -2   1       14.26       21.92      1.64 o 
  -1  -2   1     1077.73     1130.81      9.22 o 
   0  -2   1      838.90      847.39      7.53 o 
   1  -2   1        5.64        2.54      0.47 o 
   2  -2   1        0.27        0.35      0.43 o 
   3  -2   1        9.15        8.58      0.65 o 
   4  -2   1       57.18       58.69      2.05 o 
   5  -2   1        6.92        8.44      0.86 o 
   6  -2   1       13.44       13.66      1.86 o 
  -6  -1   1        4.30        3.70      0.87 o 
  -5  -1   1        3.92        3.97      0.95 o 
  -4  -1   1       26.49       24.39      1.36 o 
  -3  -1   1       39.06       35.32      1.14 o 
  -2  -1   1      250.56      223.48      2.74 o 
  -1  -1   1      771.58      717.92      7.62 o 
   0  -1   1      256.43      276.84      2.63 o 
   1  -1   1      233.61      236.43      2.43 o 
   2  -1   1       83.98       78.59      1.36 o 
   3  -1   1       10.64       13.25      1.23 o 
   4  -1   1       74.42       69.01      1.78 o 
   5  -1   1        0.01        0.00      0.76 o 
   6  -1   1        8.70       10.41      1.71 o 
  -6   0   1        5.07        7.04      1.14 o 
  -5   0   1        2.69        3.31      0.84 o 
  -4   0   1        6.94        8.69      0.91 o 
  -3   0   1       92.75       81.33      1.67 o 
  -2   0   1      629.29      650.21      6.70 o 
  -1   0   1      694.66      761.93      6.62 o 
   1   0   1     1678.67     1722.49     16.93 o 
   2   0   1      464.69      471.72      4.90 o 
   3   0   1        2.40        2.14      0.44 o 
   4   0   1        0.01        0.71      0.79 o 
   5   0   1        1.97        2.78      0.55 o 
  -5   1   1       12.28       11.70      0.96 o 
  -4   1   1        0.02        0.34      0.47 o 
  -3   1   1        8.67        8.07      0.61 o 
  -2   1   1      117.94      115.95      1.75 o 
  -1   1   1     1093.09     1112.47     13.33 o 
   0   1   1     4824.68     4590.97     55.86 o 
   1   1   1      648.02      650.93      5.94 o 
   2   1   1        4.85        4.71      0.46 o 
   3   1   1      194.08      197.45      2.96 o 
   4   1   1        7.24        7.95      1.02 o 
   5   1   1       34.48       34.04      1.49 o 
  -6   2   1        2.26        3.19      0.91 o 
  -5   2   1       10.23       12.82      1.00 o 
  -4   2   1       83.01       83.63      1.98 o 
  -3   2   1       34.04       38.35      1.20 o 
  -2   2   1        0.29        0.09      0.48 o 
  -1   2   1       27.60       21.20      0.73 o 
   0   2   1      807.74      816.50      7.38 o 
   1   2   1        9.09        5.93      0.48 o 
   2   2   1      133.88      123.50      2.10 o 
   3   2   1        1.21        1.00      0.47 o 
   4   2   1       38.17       40.13      2.78 o 
   5   2   1        0.05        0.78      0.49 o 
  -6   3   1       67.81       63.33      3.99 o 
  -5   3   1       21.92       21.06      1.19 o 
  -4   3   1       51.39       51.69      2.35 o 
  -3   3   1       96.85      113.59      3.21 o 
  -2   3   1        2.94        2.15      0.67 o 
  -1   3   1      166.94      191.29      2.66 o 
   0   3   1       44.50       43.12      1.15 o 
   1   3   1      646.99      670.11      6.80 o 
   2   3   1       23.57       26.99      1.10 o 
   3   3   1        6.25        4.78      0.68 o 
   4   3   1        2.10        1.90      0.52 o 
   5   3   1        3.00        3.73      0.84 o 
  -6   4   1        4.52        4.66      1.27 o 
  -5   4   1        6.04        5.48      0.85 o 
  -4   4   1        4.87        6.20      1.16 o 
  -3   4   1       13.47       10.89      1.28 o 
  -2   4   1      163.03      180.48      2.95 o 
  -1   4   1        0.56        0.93      0.40 o 
   0   4   1       81.02       63.10      4.22 o 
   1   4   1       60.25       64.86      1.68 o 
   2   4   1        3.44        4.47      0.67 o 
   3   4   1       11.35       12.21      1.87 o 
   4   4   1       10.57       10.29      1.36 o 
  -6   5   1        3.62        3.93      0.84 o 
  -5   5   1        7.28        7.15      0.94 o 
  -4   5   1       25.76       26.20      2.02 o 
  -3   5   1        0.08        0.16      0.71 o 
  -2   5   1        0.75        1.79      0.57 o 
  -1   5   1      115.04      123.76      3.43 o 
   0   5   1      149.15      140.02      2.70 o 
   1   5   1      142.43      140.45      2.77 o 
   2   5   1        4.04        4.70      0.74 o 
   3   5   1        0.23       -0.41      0.80 o 
   4   5   1        1.23        1.19      0.61 o 
  -6   6   1        0.06        0.19      0.63 o 
  -5   6   1       33.82       34.90      2.51 o 
  -4   6   1        8.25        4.18      1.22 o 
  -3   6   1        0.93        1.04      0.84 o 
  -2   6   1       50.17       45.41      1.73 o 
  -1   6   1      175.34      143.86      2.99 o 
   0   6   1        0.74        0.16      0.45 o 
   1   6   1        0.37        1.50      0.52 o 
   2   6   1        5.79        6.36      0.82 o 
   3   6   1        0.09        1.32      0.59 o 
  -5   7   1        0.13       -0.49      0.86 o 
  -4   7   1        0.12       -0.71      0.71 o 
  -3   7   1        5.57        4.21      1.08 o 
  -2   7   1       18.94       22.79      1.40 o 
  -1   7   1      135.81      142.19      3.21 o 
   0   7   1       91.55       93.01      2.57 o 
   1   7   1        1.21        2.44      0.67 o 
   2   7   1       10.35       15.71      1.28 o 
  -5   8   1        0.31       -0.70      0.71 o 
  -4   8   1        1.93        4.99      1.26 o 
  -3   8   1        5.06        7.42      1.43 o 
  -2   8   1        0.45        0.28      0.53 o 
  -1   8   1       38.76       39.97      1.85 o 
   0   8   1        4.15        4.49      0.97 o 
   1   8   1        4.79        5.77      0.92 o 
  -3   9   1        2.90        5.91      1.31 o 
  -2   9   1        2.67        5.79      1.34 o 
   1  -9   2        0.02        1.03      0.47 o 
   2  -9   2        0.50       -0.44      0.44 o 
   3  -9   2        0.01        0.11      0.63 o 
  -1  -8   2        2.72        2.45      0.87 o 
   0  -8   2        1.99        1.57      1.20 o 
   1  -8   2        7.32        6.36      0.92 o 
   2  -8   2        9.46        7.91      1.27 o 
   3  -8   2        3.11        3.33      1.04 o 
   4  -8   2        7.63       10.32      1.55 o 
  -2  -7   2        2.76        5.53      1.04 o 
  -1  -7   2        1.27        2.81      0.78 o 
   0  -7   2       33.07       29.13      1.46 o 
   1  -7   2       24.01       22.94      1.24 o 
   2  -7   2        8.03       12.06      1.38 o 
   3  -7   2       33.89       32.92      2.14 o 
   4  -7   2       15.98       11.94      1.56 o 
   5  -7   2        0.51        1.84      1.10 o 
  -3  -6   2        5.44        6.63      1.22 o 
  -2  -6   2        1.66        2.47      0.78 o 
  -1  -6   2        0.05        0.61      0.45 o 
   0  -6   2        1.18        1.26      0.56 o 
   1  -6   2        6.90        6.60      0.80 o 
   2  -6   2        0.01        0.79      0.61 o 
   3  -6   2        4.24        5.32      1.11 o 
   4  -6   2       19.83       10.75      1.43 o 
   5  -6   2        6.85        7.31      1.64 o 
   6  -6   2        2.98        3.14      1.51 o 
  -4  -5   2        2.11        3.30      0.87 o 
  -3  -5   2        3.20        3.18      0.83 o 
  -2  -5   2       23.53       24.44      1.18 o 
  -1  -5   2        4.23        3.28      0.65 o 
   0  -5   2      226.67      206.93      3.26 o 
   1  -5   2      323.14      376.28      4.77 o 
   2  -5   2        1.39        1.54      0.71 o 
   3  -5   2       23.58       25.49      1.79 o 
   4  -5   2      130.76      123.22      2.77 o 
   5  -5   2        3.16        5.39      1.38 o 
   6  -5   2        0.54       -0.87      0.87 o 
  -4  -4   2        0.41        0.25      0.51 o 
  -3  -4   2        3.86        3.54      0.84 o 
  -2  -4   2        0.00       -0.18      0.38 o 
  -1  -4   2       85.44       80.98      2.99 o 
   0  -4   2        0.36        0.64      0.23 o 
   1  -4   2       77.89       79.58      1.71 o 
   2  -4   2       32.35       41.92      1.79 o 
   3  -4   2      261.79      292.11      5.55 o 
   4  -4   2       23.39       23.84      1.26 o 
   5  -4   2      330.60      305.92      7.00 o 
   6  -4   2        1.41        0.83      1.06 o 
  -5  -3   2        9.83       10.52      1.44 o 
  -4  -3   2        0.35        0.32      0.59 o 
  -3  -3   2       41.16       43.30      1.44 o 
  -2  -3   2        6.43        3.55      0.52 o 
  -1  -3   2      115.11      100.99      1.35 o 
   0  -3   2      395.47      370.92      8.19 o 
   1  -3   2      858.32      965.84     12.26 o 
   2  -3   2        0.01        0.00      0.41 o 
   3  -3   2       63.14       69.70      1.70 o 
   4  -3   2       70.20       63.69      1.74 o 
   5  -3   2       15.49       12.70      1.63 o 
   6  -3   2        0.12        0.59      1.04 o 
  -5  -2   2        0.34        0.08      0.48 o 
  -4  -2   2       11.46       10.60      1.31 o 
  -3  -2   2       14.72       15.71      0.90 o 
  -2  -2   2        1.40        1.45      0.39 o 
  -1  -2   2      692.47      766.18      5.68 o 
   0  -2   2      430.78      427.46      4.15 o 
   1  -2   2       10.10        9.92      0.68 o 
   2  -2   2       10.49       14.39      0.69 o 
   3  -2   2        9.06        5.61      0.74 o 
   4  -2   2        1.29        1.18      0.49 o 
   5  -2   2      385.27      396.59      8.11 o 
   6  -2   2       10.83        7.54      1.56 o 
  -6  -1   2        0.04        1.47      0.60 o 
  -5  -1   2        0.10        0.65      0.53 o 
  -4  -1   2        3.91        3.83      1.34 o 
  -3  -1   2       58.11       53.98      3.35 o 
  -2  -1   2      251.51      249.04      2.93 o 
  -1  -1   2    15786.58    12790.97    289.22 o 
   0  -1   2        5.13        5.84      0.43 o 
   1  -1   2     1487.46     1589.89     13.32 o 
   2  -1   2      360.23      405.25      4.14 o 
   3  -1   2      111.59      118.44      2.02 o 
   4  -1   2       76.72       80.03      3.76 o 
   5  -1   2        5.28        6.18      1.36 o 
   6  -1   2        1.83        1.02      1.12 o 
  -6   0   2        0.11        0.01      0.48 o 
  -5   0   2       30.48       31.26      1.90 o 
  -4   0   2        0.01        0.04      0.40 o 
  -3   0   2      159.04      164.70      2.51 o 
  -2   0   2      558.20      539.23      5.21 o 
  -1   0   2       27.28       29.16      0.50 o 
   0   0   2      314.03      333.42      3.05 o 
   1   0   2      687.14      671.01      8.84 o 
   2   0   2      206.80      191.86      2.42 o 
   3   0   2      485.98      494.26      8.94 o 
   4   0   2      200.19      191.32      3.32 o 
   5   0   2       30.66       31.49      2.30 o 
   6   0   2        0.40       -0.90      1.07 o 
  -6   1   2       19.04       24.02      1.76 o 
  -5   1   2        0.08       -0.08      0.52 o 
  -4   1   2       11.74       10.86      0.82 o 
  -3   1   2       40.49       39.70      1.82 o 
  -2   1   2      429.11      422.07      6.26 o 
  -1   1   2     1711.60     1762.84     14.72 o 
   0   1   2       28.43       23.29      0.69 o 
   1   1   2      144.71      148.78      1.89 o 
   2   1   2       83.12       75.78      1.47 o 
   3   1   2       43.11       40.79      1.31 o 
   4   1   2        6.64        6.73      1.25 o 
   5   1   2       10.25       14.68      1.75 o 
  -6   2   2        4.27        2.57      0.78 o 
  -5   2   2        0.92        0.19      0.47 o 
  -4   2   2        8.54        9.22      0.81 o 
  -3   2   2      720.22      799.32     11.25 o 
  -2   2   2      991.94     1103.69     14.17 o 
  -1   2   2       40.53       31.41      0.87 o 
   0   2   2     1809.93     1799.84     15.22 o 
   1   2   2      276.88      281.92      4.54 o 
   2   2   2       29.21       26.18      0.98 o 
   3   2   2      148.74      144.96      3.22 o 
   4   2   2       40.67       43.98      1.56 o 
   5   2   2        0.16       -0.45      0.91 o 
  -6   3   2       10.06       14.61      1.59 o 
  -5   3   2       20.73       20.52      1.19 o 
  -4   3   2       62.83       61.86      2.07 o 
  -3   3   2        0.01        0.82      0.68 o 
  -2   3   2      970.68     1184.20     12.11 o 
  -1   3   2      129.13      142.28      2.24 o 
   0   3   2       71.96       65.52      1.45 o 
   1   3   2        7.00        6.66      0.61 o 
   2   3   2       10.83        7.53      0.71 o 
   3   3   2        9.59        9.80      0.86 o 
   4   3   2        0.09       -0.06      0.35 o 
  -6   4   2        7.33        8.11      1.03 o 
  -5   4   2       70.09       64.48      2.06 o 
  -4   4   2        2.30        2.38      1.03 o 
  -3   4   2      149.76      166.53      4.32 o 
  -2   4   2        5.85        9.18      0.76 o 
  -1   4   2       10.53        3.54      0.68 o 
   0   4   2      200.06      180.13      2.86 o 
   1   4   2      376.55      387.88      4.86 o 
   2   4   2        8.50        9.35      0.83 o 
   3   4   2        2.06        2.25      0.55 o 
   4   4   2        2.93        3.69      0.71 o 
  -6   5   2        1.14        2.07      0.74 o 
  -5   5   2        3.89        5.15      0.82 o 
  -4   5   2        8.63       11.47      1.58 o 
  -3   5   2        0.98        0.67      0.80 o 
  -2   5   2       31.93       25.73      1.23 o 
  -1   5   2        3.24        4.33      0.69 o 
   0   5   2       49.89       52.03      1.64 o 
   1   5   2        0.84        2.11      0.56 o 
   2   5   2        3.54        5.73      0.78 o 
   3   5   2        0.01        0.40      0.43 o 
   4   5   2        0.64        2.89      0.79 o 
  -6   6   2        4.38        6.43      1.05 o 
  -5   6   2       18.15       15.80      1.95 o 
  -4   6   2        9.69        6.54      1.30 o 
  -3   6   2       19.38       19.09      1.86 o 
  -2   6   2       82.60       92.66      2.43 o 
  -1   6   2      115.78      102.10      2.51 o 
   0   6   2        0.65        0.39      0.66 o 
   1   6   2        5.78        8.95      2.00 o 
   2   6   2        2.12        2.71      0.66 o 
   3   6   2        1.31        2.09      0.79 o 
  -5   7   2        1.43        0.55      0.95 o 
  -4   7   2        0.05       -0.13      0.75 o 
  -3   7   2        0.99        1.07      0.94 o 
  -2   7   2       48.81       42.47      1.80 o 
  -1   7   2       42.53       39.59      4.34 o 
   0   7   2        3.93       10.76      1.17 o 
   1   7   2        0.05        0.30      0.70 o 
   2   7   2        5.93        5.96      0.92 o 
  -4   8   2        8.54        9.66      1.62 o 
  -3   8   2        1.05        3.58      1.11 o 
  -2   8   2        0.08       -0.19      0.96 o 
  -1   8   2       27.06       24.11      1.65 o 
   0   8   2        2.98        6.21      1.06 o 
   1   8   2        0.01        0.48      1.03 o 
  -2   9   2        3.60        4.58      0.92 o 
   1  -9   3        0.00        0.90      0.52 o 
   2  -9   3        0.67        0.87      0.61 o 
   3  -9   3        0.77        1.67      0.86 o 
  -1  -8   3        1.58        2.91      1.26 o 
   0  -8   3       18.58       20.96      2.06 o 
   1  -8   3        7.91        8.81      1.27 o 
   2  -8   3        0.09       -0.31      0.49 o 
   3  -8   3       34.53       22.39      1.83 o 
  -2  -7   3        0.28       -0.33      0.51 o 
  -1  -7   3        2.87        6.42      1.40 o 
   0  -7   3       11.29        9.52      1.01 o 
   2  -7   3        0.33        0.48      0.48 o 
   3  -7   3        8.93        7.66      1.24 o 
   4  -7   3       24.94       23.07      1.88 o 
   5  -7   3        6.11        8.86      1.82 o 
  -3  -6   3        3.03        7.19      1.24 o 
  -2  -6   3        0.00        0.12      0.45 o 
  -1  -6   3        6.25        6.15      0.80 o 
   0  -6   3       17.73       12.62      0.96 o 
   1  -6   3       15.63        8.23      1.19 o 
   2  -6   3       27.21       15.12      1.27 o 
   3  -6   3      149.13      137.74      3.98 o 
   4  -6   3       17.61       18.06      1.66 o 
   5  -6   3        2.04        3.70      1.34 o 
   6  -6   3        0.03       -0.35      1.15 o 
  -4  -5   3        0.80        2.98      0.78 o 
  -3  -5   3       20.91       21.51      1.71 o 
  -2  -5   3        0.06        0.65      0.53 o 
  -1  -5   3       18.80       16.30      0.95 o 
   0  -5   3        9.20       10.35      0.80 o 
   1  -5   3        6.51        5.80      0.91 o 
   2  -5   3       67.38       55.36      2.17 o 
   3  -5   3        8.40       11.86      1.32 o 
   4  -5   3        6.90        9.52      0.99 o 
   5  -5   3       11.16        9.04      1.59 o 
   6  -5   3        4.56        3.57      1.39 o 
  -4  -4   3        0.46        0.24      0.45 o 
  -3  -4   3        4.21        3.88      0.88 o 
  -2  -4   3        0.19        1.16      0.43 o 
  -1  -4   3        0.22        2.71      0.36 o 
   0  -4   3      269.14      289.07      2.89 o 
   1  -4   3      381.56      409.83      6.51 o 
   2  -4   3      297.80      288.46      5.12 o 
   3  -4   3       70.77       60.88      1.65 o 
   4  -4   3        2.70        2.89      0.67 o 
   5  -4   3       62.31       63.62      3.14 o 
   6  -4   3       16.75       16.13      2.00 o 
  -5  -3   3        7.48        9.73      1.46 o 
  -4  -3   3        0.24        1.60      0.63 o 
  -3  -3   3        9.12        9.24      1.18 o 
  -2  -3   3        1.34        0.96      0.56 o 
  -1  -3   3       20.13       18.37      0.60 o 
   0  -3   3       74.41       71.26      1.38 o 
   1  -3   3        6.81       10.92      0.82 o 
   2  -3   3      252.97      253.16      4.36 o 
   3  -3   3       86.43       86.18      3.54 o 
   4  -3   3      210.13      199.79      3.18 o 
   5  -3   3      183.03      170.39      5.04 o 
   6  -3   3        2.60        4.34      1.42 o 
  -5  -2   3       40.35       42.64      2.43 o 
  -4  -2   3        1.69        1.39      0.71 o 
  -3  -2   3        5.52        6.39      0.66 o 
  -2  -2   3      241.55      223.13      2.87 o 
  -1  -2   3       78.45       76.94      1.06 o 
   0  -2   3      385.76      385.73      5.43 o 
   1  -2   3      169.55      178.04      2.85 o 
   2  -2   3      247.77      268.55      3.12 o 
   3  -2   3       26.89       29.31      1.74 o 
   4  -2   3        1.63        2.09      0.55 o 
   5  -2   3       15.62       16.36      1.83 o 
   6  -2   3       24.81       24.10      2.30 o 
  -6  -1   3        4.73        7.23      1.23 o 
  -5  -1   3       17.95       18.08      1.51 o 
  -4  -1   3        0.00        0.52      0.57 o 
  -3  -1   3       22.31       19.19      1.80 o 
  -2  -1   3        0.02        0.13      0.27 o 
  -1  -1   3     6000.30     5820.79     47.07 o 
   0  -1   3        1.60        0.82      0.16 o 
   1  -1   3      168.95      170.19      2.05 o 
   2  -1   3       32.97       35.84      0.86 o 
   3  -1   3        1.92        0.44      0.32 o 
   4  -1   3       13.49       10.64      0.81 o 
   5  -1   3      164.50      169.73      5.04 o 
   6  -1   3        8.88        8.14      1.72 o 
  -6   0   3        0.66        1.88      0.67 o 
  -5   0   3       19.24       18.04      1.63 o 
  -4   0   3       34.96       29.98      1.30 o 
  -3   0   3      158.08      158.66      4.00 o 
  -2   0   3        2.18        5.04      0.40 o 
  -1   0   3     3033.27     3158.72     26.62 o 
   0   0   3      374.30      374.41      2.84 o 
   1   0   3       79.28       74.60      1.91 o 
   2   0   3      368.87      408.15      8.06 o 
   3   0   3       39.67       38.88      1.15 o 
   4   0   3       69.46       73.45      2.73 o 
   5   0   3       11.91       14.96      1.84 o 
   6   0   3        0.27        1.27      1.32 o 
  -6   1   3        6.87        8.97      1.34 o 
  -5   1   3        7.61        9.74      1.34 o 
  -4   1   3       24.48       23.59      1.11 o 
  -3   1   3       69.37       55.69      1.37 o 
  -2   1   3       57.95       55.39      1.79 o 
  -1   1   3        0.23        0.36      0.25 o 
   0   1   3      309.21      341.62      2.75 o 
   1   1   3       64.91       67.06      1.18 o 
   2   1   3       83.66       76.96      2.91 o 
   3   1   3      120.57      126.13      2.29 o 
   4   1   3        2.62        2.22      0.59 o 
   5   1   3        4.09        7.62      1.48 o 
  -6   2   3        2.24        3.40      0.99 o 
  -5   2   3      112.73      113.78      2.57 o 
  -4   2   3      132.74      126.84      2.45 o 
  -3   2   3      161.49      153.04      3.68 o 
  -2   2   3        3.00        1.98      0.63 o 
  -1   2   3      364.98      451.60      4.71 o 
   0   2   3     1281.04     1346.17      9.42 o 
   1   2   3      205.68      198.32      2.83 o 
   2   2   3        0.41       -0.26      0.26 o 
   3   2   3       29.42       26.59      1.15 o 
   4   2   3       23.15       27.88      2.09 o 
   5   2   3        2.08        2.69      1.22 o 
  -6   3   3       26.28       26.99      1.98 o 
  -5   3   3        0.33        0.45      0.84 o 
  -4   3   3       22.36       18.19      1.64 o 
  -3   3   3      252.12      273.09      5.59 o 
  -2   3   3      111.43      127.99      3.01 o 
  -1   3   3       13.68        5.53      0.57 o 
   0   3   3      172.37      188.83      3.97 o 
   1   3   3       61.02       61.11      1.91 o 
   2   3   3        5.05        3.72      0.70 o 
   3   3   3       39.89       40.92      2.26 o 
   4   3   3       20.61       19.76      1.27 o 
  -6   4   3       21.24       24.54      1.46 o 
  -5   4   3        0.98        0.54      0.70 o 
  -4   4   3       28.09       29.71      2.15 o 
  -3   4   3       17.02       21.40      1.76 o 
  -2   4   3       22.47       16.23      0.94 o 
  -1   4   3       98.15      101.92      2.12 o 
   0   4   3      487.30      505.09      8.39 o 
   1   4   3       14.33       15.20      0.95 o 
   2   4   3        1.51        1.64      0.99 o 
   3   4   3        0.04       -0.38      0.38 o 
   4   4   3       18.78       21.83      2.19 o 
  -6   5   3        1.50        2.22      1.34 o 
  -5   5   3       59.44       58.49      2.99 o 
  -4   5   3        8.19        5.27      1.26 o 
  -3   5   3       67.87       59.53      2.83 o 
  -2   5   3      376.80      342.91      6.90 o 
  -1   5   3        0.02        0.07      0.51 o 
   0   5   3        1.17        1.40      0.84 o 
   1   5   3        5.98        5.56      0.74 o 
   2   5   3        0.20       -0.51      0.88 o 
   3   5   3        5.51        6.61      1.06 o 
  -6   6   3        1.22        3.26      0.82 o 
  -5   6   3        5.67        6.74      1.46 o 
  -4   6   3        0.81       -0.21      0.80 o 
  -3   6   3       60.28       65.67      3.10 o 
  -2   6   3       22.76       22.46      1.61 o 
  -1   6   3       45.83       36.46      2.09 o 
   0   6   3        0.74        0.13      0.58 o 
   1   6   3       36.52       39.68      1.64 o 
   2   6   3        0.29       -0.30      0.51 o 
   3   6   3        1.60        1.73      0.77 o 
  -5   7   3        4.13        1.06      1.06 o 
  -4   7   3       14.13       17.11      2.03 o 
  -3   7   3        0.05        0.76      0.75 o 
  -2   7   3      141.32      140.95      3.33 o 
  -1   7   3       10.84        8.13      1.06 o 
   0   7   3       17.71       18.07      1.42 o 
   1   7   3       16.03       17.27      3.01 o 
   2   7   3        0.06        0.69      0.52 o 
  -4   8   3        2.29        2.13      0.94 o 
  -3   8   3        1.07        2.55      0.99 o 
  -2   8   3        0.18       -0.29      0.74 o 
  -1   8   3        1.01        0.88      0.80 o 
   0   8   3        3.35        3.24      1.04 o 
   2  -9   4        6.24        5.85      1.12 o 
  -1  -8   4       14.34       13.45      1.88 o 
   0  -8   4        2.97        0.29      0.95 o 
   2  -8   4        1.97        3.42      0.84 o 
   3  -8   4        0.16        0.67      0.68 o 
  -2  -7   4        0.73        0.36      0.48 o 
  -1  -7   4        5.61        5.77      1.34 o 
   0  -7   4        0.36        0.45      0.52 o 
   1  -7   4        0.06        0.63      0.75 o 
   2  -7   4        3.73        2.65      0.79 o 
   3  -7   4       25.57       16.95      1.62 o 
   5  -7   4        7.46        9.57      1.59 o 
  -3  -6   4        1.05        1.47      0.56 o 
  -2  -6   4        0.37        0.96      0.51 o 
  -1  -6   4        0.70       -0.11      0.67 o 
   0  -6   4       25.86       32.50      1.36 o 
   1  -6   4       15.56       19.42      1.54 o 
   2  -6   4       48.81       45.27      2.07 o 
   3  -6   4        0.70       -0.04      0.61 o 
   4  -6   4        1.81        2.10      0.96 o 
   5  -6   4       15.04       17.24      2.15 o 
   6  -6   4        1.42        4.97      1.66 o 
  -3  -5   4        3.32        2.42      0.76 o 
  -2  -5   4        1.75        0.91      0.64 o 
  -1  -5   4        1.52        0.08      0.42 o 
   0  -5   4        3.34        3.86      0.43 o 
   1  -5   4       13.94       13.18      1.20 o 
   2  -5   4      140.02      150.92      3.61 o 
   3  -5   4        1.39        1.35      0.82 o 
   4  -5   4      418.79      454.60      9.14 o 
   5  -5   4        4.69        3.61      1.30 o 
   6  -5   4       11.42       13.31      2.05 o 
  -4  -4   4        3.50        4.36      0.92 o 
  -3  -4   4        0.01        0.56      0.56 o 
  -2  -4   4        5.73        5.69      1.02 o 
  -1  -4   4        9.31        9.87      0.55 o 
   0  -4   4        0.74        0.17      0.23 o 
   1  -4   4       89.96      109.26      2.78 o 
   2  -4   4        0.78       -0.17      0.44 o 
   3  -4   4       56.32       50.78      1.54 o 
   4  -4   4       18.63       18.03      1.76 o 
   5  -4   4        0.56       -0.35      0.79 o 
   6  -4   4        0.18        0.43      1.06 o 
  -5  -3   4        0.00        0.94      0.48 o 
  -4  -3   4        4.41        6.16      1.18 o 
  -3  -3   4        1.13        0.79      0.59 o 
  -2  -3   4      406.13      457.42      5.29 o 
  -1  -3   4       74.54       77.27      1.20 o 
   0  -3   4       21.19       14.85      0.67 o 
   1  -3   4       15.35       16.31      0.94 o 
   2  -3   4        1.17        0.84      0.74 o 
   3  -3   4        3.92        3.51      0.54 o 
   4  -3   4      586.18      577.49     10.02 o 
   5  -3   4       29.14       25.68      2.03 o 
   6  -3   4        0.65        1.07      1.18 o 
  -5  -2   4        4.81        6.05      1.06 o 
  -4  -2   4        4.00        2.71      0.86 o 
  -3  -2   4       75.85       78.31      2.78 o 
  -2  -2   4      649.58      672.33      5.35 o 
  -1  -2   4        1.89        2.25      0.26 o 
   0  -2   4      243.29      244.70      2.80 o 
   1  -2   4       61.72       65.02      1.13 o 
   2  -2   4      472.70      521.07      5.15 o 
   3  -2   4        1.50        1.65      0.72 o 
   4  -2   4       34.41       40.47      2.23 o 
   5  -2   4        1.49        0.60      1.00 o 
   6  -2   4        3.37        3.50      1.40 o 
  -6  -1   4        6.74        6.22      1.16 o 
  -5  -1   4        1.01        0.08      0.52 o 
  -4  -1   4        0.21       -0.36      0.52 o 
  -3  -1   4      242.94      240.71      3.12 o 
  -2  -1   4      713.55      781.37      7.17 o 
  -1  -1   4       67.87       55.68      1.15 o 
   0  -1   4     2388.69     2372.48     16.09 o 
   1  -1   4     1143.13     1147.80     14.50 o 
   2  -1   4       59.69       71.51      1.17 o 
   3  -1   4      520.44      526.56     14.63 o 
   4  -1   4      159.92      167.07      4.62 o 
   5  -1   4        1.75        0.09      0.99 o 
   6  -1   4        7.43        7.97      1.71 o 
  -6   0   4        1.44        2.67      0.86 o 
  -5   0   4       15.05       16.98      1.64 o 
  -4   0   4        2.43        2.87      0.82 o 
  -3   0   4       71.44       59.91      1.37 o 
  -2   0   4       18.08       14.92      0.57 o 
  -1   0   4      998.61     1031.93      7.36 o 
   0   0   4       87.28       76.43      0.93 o 
   1   0   4      148.63      172.64      3.30 o 
   2   0   4      924.83     1024.55     13.93 o 
   3   0   4        6.21        8.52      1.88 o 
   4   0   4        6.14        7.83      1.43 o 
   5   0   4        0.74        0.60      1.06 o 
   6   0   4       27.50       26.24      2.55 o 
  -6   1   4        6.72        5.53      1.12 o 
  -5   1   4        7.97       13.61      1.54 o 
  -4   1   4       87.16      104.15      3.55 o 
  -3   1   4      140.38      151.63      3.49 o 
  -2   1   4       85.67       88.30      2.38 o 
  -1   1   4      147.10      127.77      1.92 o 
   0   1   4       19.54       22.10      0.55 o 
   1   1   4      661.45      665.57      6.22 o 
   2   1   4       14.82       15.71      0.69 o 
   3   1   4       61.07       59.73      1.52 o 
   4   1   4        1.77        2.02      1.00 o 
   5   1   4       28.74       27.07      2.35 o 
  -6   2   4        0.06       -0.33      0.52 o 
  -5   2   4        2.23        1.68      0.79 o 
  -4   2   4        2.93        1.79      0.55 o 
  -3   2   4      333.65      349.34      6.36 o 
  -2   2   4       59.13       56.97      1.37 o 
  -1   2   4       68.61       60.59      1.30 o 
   0   2   4      179.45      203.87      2.02 o 
   1   2   4        4.33        4.14      0.31 o 
   2   2   4       13.82       13.07      1.02 o 
   3   2   4        0.03       -0.27      0.36 o 
   4   2   4       25.22       28.50      2.18 o 
   5   2   4        5.08        3.25      1.46 o 
  -6   3   4       46.73       48.79      2.69 o 
  -5   3   4       13.12       12.35      1.00 o 
  -4   3   4       46.95       52.24      2.54 o 
  -3   3   4        5.71        8.45      1.24 o 
  -2   3   4       82.70       67.54      1.63 o 
  -1   3   4      126.35      111.92      2.05 o 
   0   3   4      258.24      297.66      3.79 o 
   1   3   4       18.43       22.75      0.98 o 
   2   3   4      118.75      108.49      3.66 o 
   3   3   4       12.38       13.54      1.45 o 
   4   3   4        6.46        5.80      1.40 o 
   5   3   4        0.35        0.35      1.27 o 
  -6   4   4        0.01        0.05      0.76 o 
  -5   4   4       28.73       29.11      1.42 o 
  -4   4   4        2.87        1.20      0.99 o 
  -3   4   4        5.93        9.18      1.36 o 
  -2   4   4      235.91      241.01      3.67 o 
  -1   4   4       13.26       14.59      0.94 o 
   0   4   4       51.77       65.99      1.74 o 
   1   4   4       56.17       59.25      1.69 o 
   2   4   4        0.44        0.93      0.58 o 
   3   4   4        0.00        0.51      0.40 o 
   4   4   4       37.25       41.21      2.85 o 
  -6   5   4       45.93       48.35      2.03 o 
  -5   5   4       14.90       10.10      1.62 o 
  -4   5   4        1.41        0.84      0.94 o 
  -3   5   4       88.01      104.77      3.78 o 
  -2   5   4       36.32       33.81      3.29 o 
  -1   5   4        3.14        3.22      0.68 o 
   0   5   4       20.65       25.79      1.47 o 
   1   5   4       23.49       24.30      1.24 o 
   2   5   4        0.03        0.24      0.39 o 
   3   5   4        3.61        2.23      1.14 o 
  -6   6   4        1.22        2.38      0.71 o 
  -5   6   4        2.80        2.97      1.14 o 
  -4   6   4        8.37        7.06      1.46 o 
  -3   6   4       20.14       18.93      1.53 o 
  -2   6   4      334.23      325.55      7.75 o 
  -1   6   4      110.36      124.83      2.89 o 
   0   6   4       24.10       21.85      1.76 o 
   1   6   4       24.74       25.70      1.40 o 
   2   6   4        0.82        1.18      0.50 o 
   3   6   4        2.28        4.28      0.84 o 
  -5   7   4       25.92       30.36      2.51 o 
  -4   7   4        0.03        0.24      0.80 o 
  -3   7   4        1.67       -0.44      0.47 o 
  -2   7   4        5.68        3.66      0.83 o 
  -1   7   4        1.79        4.14      1.05 o 
   0   7   4        3.47        2.65      1.02 o 
   1   7   4       13.01       12.75      1.80 o 
   2   7   4        1.68        2.70      0.98 o 
  -4   8   4        1.53        3.74      1.22 o 
  -3   8   4        8.54        8.98      1.14 o 
  -2   8   4       12.33       10.83      1.31 o 
  -1   8   4        0.09        0.51      0.79 o 
   0   8   4        0.30        1.46      0.88 o 
   2  -9   5        8.58        6.07      1.11 o 
  -1  -8   5        2.74        0.51      1.00 o 
   0  -8   5        8.75        6.90      1.44 o 
   2  -8   5       18.07       16.64      1.56 o 
   3  -8   5        0.49       -0.45      0.56 o 
  -2  -7   5        0.73        1.44      1.08 o 
  -1  -7   5        6.97        4.24      1.12 o 
   0  -7   5        7.07        5.05      1.18 o 
   1  -7   5        4.14        1.80      0.84 o 
   2  -7   5       77.99       73.54      2.77 o 
   3  -7   5        3.26        2.82      0.80 o 
   4  -7   5        0.50        0.40      0.61 o 
   5  -7   5        0.01        0.94      0.86 o 
  -3  -6   5        3.64        5.39      1.00 o 
  -2  -6   5        6.16        4.54      1.20 o 
  -1  -6   5       20.79       22.56      1.79 o 
   0  -6   5       59.00       64.16      2.69 o 
   1  -6   5        0.02        0.01      0.59 o 
   2  -6   5        0.11        1.03      0.59 o 
   3  -6   5       15.77       20.92      1.58 o 
   4  -6   5        0.04        0.08      0.78 o 
   5  -6   5       15.82       22.07      2.27 o 
   6  -6   5       17.81       19.27      2.43 o 
  -4  -5   5        0.02        0.40      0.45 o 
  -3  -5   5        0.03        0.71      0.47 o 
  -2  -5   5        1.60        2.66      0.91 o 
  -1  -5   5        3.45        3.70      0.92 o 
   0  -5   5       92.04       93.61      2.54 o 
   1  -5   5       62.75       51.26      2.10 o 
   2  -5   5       63.93       62.77      2.22 o 
   3  -5   5       24.98       29.51      2.09 o 
   4  -5   5        9.05        7.85      1.42 o 
   5  -5   5       10.85       11.51      1.83 o 
   6  -5   5        0.02       -1.07      1.07 o 
  -4  -4   5        0.59        0.98      0.49 o 
  -3  -4   5        1.15        1.91      0.71 o 
  -2  -4   5       22.99       17.60      1.54 o 
  -1  -4   5        5.74        5.65      0.45 o 
   0  -4   5      175.06      155.06      2.47 o 
   1  -4   5       20.83       13.14      1.04 o 
   2  -4   5      276.21      267.57      4.69 o 
   3  -4   5       80.28       77.43      1.87 o 
   4  -4   5      263.73      258.51      6.15 o 
   5  -4   5        0.28        0.51      1.03 o 
   6  -4   5       11.75       15.83      2.10 o 
  -5  -3   5        2.66        5.07      1.04 o 
  -4  -3   5        4.99        5.60      1.10 o 
  -3  -3   5       78.45       69.93      2.83 o 
  -2  -3   5        4.86        3.58      1.06 o 
  -1  -3   5      332.52      336.27      3.14 o 
   0  -3   5        3.38        3.69      0.80 o 
   1  -3   5      254.31      256.87      4.16 o 
   2  -3   5        1.61       -0.14      0.31 o 
   3  -3   5        3.23        3.49      0.53 o 
   4  -3   5       34.31       34.47      2.26 o 
   5  -3   5       10.54        7.59      1.44 o 
   6  -3   5        0.32       -0.01      1.15 o 
  -5  -2   5        0.90        2.93      0.82 o 
  -4  -2   5        2.22        1.59      0.74 o 
  -3  -2   5        3.96        4.45      0.92 o 
  -2  -2   5     2281.82     2360.16     20.15 o 
  -1  -2   5       27.21       23.68      0.85 o 
   0  -2   5      508.09      503.85      4.04 o 
   1  -2   5       86.70       90.31      3.00 o 
   2  -2   5      127.38      131.76      1.85 o 
   3  -2   5       14.34       13.32      0.71 o 
   4  -2   5      166.70      141.62      4.29 o 
   5  -2   5       25.26       20.72      1.99 o 
   6  -2   5       11.22        9.76      1.86 o 
  -6  -1   5        1.51        1.32      0.65 o 
  -5  -1   5        0.00        0.94      0.56 o 
  -4  -1   5        2.11        2.31      0.84 o 
  -3  -1   5        1.43        3.07      0.78 o 
  -2  -1   5      635.43      675.69     13.92 o 
  -1  -1   5      365.87      367.33      4.00 o 
   0  -1   5        1.21        2.47      0.52 o 
   1  -1   5       96.20      100.84      2.42 o 
   2  -1   5      854.23      980.56     13.55 o 
   3  -1   5        0.39        0.79      0.75 o 
   4  -1   5        9.49        8.93      1.48 o 
   5  -1   5        3.06        3.22      1.28 o 
   6  -1   5        0.06        0.33      1.30 o 
  -6   0   5        0.02        0.83      0.61 o 
  -5   0   5       18.76       16.92      1.67 o 
  -4   0   5       26.35       20.44      1.59 o 
  -3   0   5        0.27        1.60      0.40 o 
  -2   0   5      167.86      164.69      1.78 o 
  -1   0   5      113.34      122.03      1.35 o 
   0   0   5      214.33      218.03      1.99 o 
   1   0   5        1.91        1.62      0.33 o 
   2   0   5      461.22      497.90      4.94 o 
   3   0   5       50.05       52.06      2.46 o 
   4   0   5        0.30       -0.53      0.92 o 
   5   0   5       37.31       41.53      2.86 o 
   6   0   5        0.07       -0.37      1.22 o 
  -6   1   5       17.39       19.51      1.90 o 
  -5   1   5        5.88        5.80      1.12 o 
  -4   1   5        6.02        8.89      1.26 o 
  -3   1   5       48.26       38.90      1.14 o 
  -2   1   5       16.29       15.40      1.12 o 
  -1   1   5       60.27       67.52      1.07 o 
   0   1   5      118.66      112.46      1.37 o 
   1   1   5        0.40        0.56      0.31 o 
   2   1   5      540.70      561.74      5.72 o 
   3   1   5        2.00        3.25      0.50 o 
   4   1   5        0.04        1.07      0.98 o 
   5   1   5        4.53        8.51      1.63 o 
  -6   2   5        1.98        3.66      0.98 o 
  -5   2   5       62.19       54.16      2.66 o 
  -4   2   5       30.58       33.39      1.28 o 
  -3   2   5      110.00      104.70      3.21 o 
  -2   2   5       19.47       26.86      0.99 o 
  -1   2   5       28.92       38.10      1.04 o 
   0   2   5       43.18       33.20      0.77 o 
   1   2   5        0.92        0.33      0.21 o 
   2   2   5      149.69      143.12      2.37 o 
   3   2   5        7.38        7.12      0.71 o 
   4   2   5       60.32       58.34      3.03 o 
   5   2   5        1.28        0.98      1.23 o 
  -6   3   5        1.23        1.23      0.67 o 
  -5   3   5        3.77        4.09      1.08 o 
  -4   3   5       17.36       13.65      1.50 o 
  -3   3   5       40.91       37.64      2.19 o 
  -2   3   5       65.29       63.35      1.63 o 
  -1   3   5       34.45       33.60      2.26 o 
   0   3   5      510.87      531.26      4.45 o 
   1   3   5       22.74       27.23      1.14 o 
   2   3   5        0.82        0.14      0.40 o 
   3   3   5       98.27       94.93      3.58 o 
   4   3   5        0.16        0.96      1.11 o 
   5   3   5        1.18        1.95      1.36 o 
  -6   4   5       22.87       24.09      2.22 o 
  -5   4   5       52.45       44.43      2.63 o 
  -4   4   5        0.20        0.84      0.98 o 
  -3   4   5      391.12      361.24      7.23 o 
  -2   4   5       36.67       29.76      1.28 o 
  -1   4   5       70.00       78.76      2.25 o 
   0   4   5        4.71        3.45      0.92 o 
   1   4   5        0.39        3.76      1.03 o 
   2   4   5        7.47        5.48      1.54 o 
   3   4   5       18.45       21.19      2.10 o 
   4   4   5        5.86        6.22      1.59 o 
  -6   5   5        6.00        8.57      1.48 o 
  -5   5   5        0.25       -0.57      0.74 o 
  -4   5   5       21.38       23.30      2.10 o 
  -3   5   5       25.39       23.55      1.36 o 
  -2   5   5        2.71        3.16      0.73 o 
  -1   5   5        1.60        0.61      0.65 o 
   0   5   5        4.83        5.09      0.79 o 
   1   5   5        0.38       -0.29      0.36 o 
   2   5   5       20.07       20.55      1.23 o 
   3   5   5       11.38       11.78      1.87 o 
  -6   6   5        4.42        4.44      2.11 o 
  -5   6   5        0.00       -0.24      0.88 o 
  -4   6   5        3.45        2.45      1.12 o 
  -3   6   5      261.99      270.66      6.18 o 
  -2   6   5       19.92       20.19      1.36 o 
  -1   6   5       10.17       11.38      1.08 o 
   0   6   5       43.45       42.47      1.76 o 
   1   6   5       17.65       21.17      1.45 o 
   2   6   5       11.73       14.15      1.23 o 
  -5   7   5        1.57        1.91      0.96 o 
  -4   7   5        0.14       -0.71      0.71 o 
  -3   7   5        1.17        0.64      0.52 o 
  -2   7   5        5.09        6.46      0.98 o 
  -1   7   5       17.62       14.70      1.30 o 
   0   7   5        2.92        3.24      0.87 o 
   1   7   5       20.67       24.95      1.72 o 
  -4   8   5       10.95        7.93      1.74 o 
  -3   8   5        2.11        1.57      0.73 o 
  -2   8   5        2.08        5.17      1.00 o 
  -1   8   5        2.07        1.19      0.83 o 
   0   8   5        3.42        0.97      1.08 o 
  -1  -8   6        2.01        1.23      1.08 o 
   0  -8   6        0.17        2.00      1.06 o 
   1  -8   6        7.78        5.41      1.27 o 
   2  -8   6        4.95        5.40      1.02 o 
   4  -8   6        1.32        3.10      0.96 o 
  -2  -7   6        0.77        2.22      1.18 o 
  -1  -7   6        1.89        1.72      1.03 o 
   0  -7   6        2.87        2.38      0.99 o 
   1  -7   6        0.38        0.08      0.61 o 
   2  -7   6        5.40        8.80      1.11 o 
   4  -7   6        1.74        3.17      1.14 o 
   5  -7   6        0.62        1.52      0.92 o 
  -3  -6   6        0.52        0.52      1.02 o 
  -2  -6   6        0.21        1.68      0.95 o 
  -1  -6   6        4.28        2.90      0.94 o 
   0  -6   6       19.33       17.67      1.55 o 
   1  -6   6       62.92       69.08      2.69 o 
   2  -6   6       33.45       31.76      1.67 o 
   3  -6   6      145.85      142.35      4.54 o 
   4  -6   6       12.29        9.48      1.58 o 
   5  -6   6        6.11       10.81      1.74 o 
  -4  -5   6        0.60        0.63      0.55 o 
  -3  -5   6        0.00       -0.68      0.68 o 
  -2  -5   6        0.60        0.57      0.70 o 
  -1  -5   6       44.06       33.67      1.92 o 
   0  -5   6       42.25       56.52      1.58 o 
   1  -5   6        6.19       12.63      1.16 o 
   2  -5   6      107.78       87.87      2.58 o 
   3  -5   6        3.98        4.61      1.11 o 
   4  -5   6       30.86       29.57      2.13 o 
   5  -5   6        6.72        5.47      1.44 o 
   6  -5   6        1.34        3.11      1.36 o 
  -4  -4   6        1.36        3.06      0.68 o 
  -3  -4   6       21.31       21.21      1.90 o 
  -2  -4   6       17.02       19.94      1.08 o 
  -1  -4   6       15.10       17.73      0.90 o 
   0  -4   6       56.75       59.82      2.87 o 
   1  -4   6       63.18       62.18      1.99 o 
   2  -4   6        5.28        3.89      0.53 o 
   3  -4   6       79.91       70.75      2.82 o 
   4  -4   6        9.00       10.16      1.54 o 
   5  -4   6        8.53       11.41      1.71 o 
   6  -4   6        1.50        1.46      1.26 o 
  -5  -3   6        0.63        1.70      0.64 o 
  -4  -3   6        1.15        2.03      0.68 o 
  -3  -3   6        1.11        0.84      0.79 o 
  -2  -3   6        6.14        5.97      0.66 o 
  -1  -3   6        0.23        0.68      0.42 o 
   0  -3   6        7.18       11.44      0.65 o 
   1  -3   6       78.10       77.06      1.47 o 
   2  -3   6        6.98        7.41      0.55 o 
   3  -3   6      139.04      142.04      3.98 o 
   4  -3   6        5.93        4.83      1.24 o 
   5  -3   6       34.28       27.31      2.22 o 
   6  -3   6        2.73        1.30      1.30 o 
  -5  -2   6        0.64        0.99      0.61 o 
  -4  -2   6       11.40        8.59      1.23 o 
  -3  -2   6       80.31       80.45      2.91 o 
  -2  -2   6       14.08       16.58      0.89 o 
  -1  -2   6      283.71      290.53      2.64 o 
   0  -2   6       30.90       22.37      0.61 o 
   1  -2   6       40.52       41.24      0.90 o 
   2  -2   6      879.36      946.89      8.57 o 
   3  -2   6       38.47       45.26      2.23 o 
   4  -2   6       58.61       60.59      2.93 o 
   5  -2   6       10.43        8.80      1.63 o 
   6  -2   6        6.42        7.46      1.83 o 
  -6  -1   6        0.93        0.96      0.56 o 
  -5  -1   6       10.66       10.89      1.44 o 
  -4  -1   6       12.57       16.49      1.58 o 
  -3  -1   6       10.97       12.50      1.28 o 
  -2  -1   6      484.18      515.08      5.80 o 
  -1  -1   6      463.43      445.75      4.72 o 
   0  -1   6       22.10       23.98      0.98 o 
   1  -1   6     1912.45     2173.56     26.55 o 
   2  -1   6       75.12       90.77      2.73 o 
   3  -1   6        1.47        1.88      0.88 o 
   4  -1   6        1.06        1.08      1.07 o 
   5  -1   6       66.11       58.79      3.22 o 
   6  -1   6        0.12        0.20      1.31 o 
  -6   0   6        2.59        4.37      0.94 o 
  -5   0   6        2.04        3.58      0.98 o 
  -4   0   6        4.47        6.83      1.14 o 
  -3   0   6        1.45        0.40      0.64 o 
  -2   0   6       11.00       11.39      0.72 o 
  -1   0   6        4.17        5.00      0.32 o 
   0   0   6       91.62       85.65      1.14 o 
   1   0   6       21.09       21.67      0.61 o 
   2   0   6      103.84      114.58      1.59 o 
   3   0   6       17.30       16.21      1.64 o 
   4   0   6       34.36       35.84      2.47 o 
   5   0   6        0.00       -0.60      1.14 o 
   6   0   6        2.74        3.69      1.62 o 
  -6   1   6        0.04       -0.05      0.47 o 
  -5   1   6       32.41       27.96      1.96 o 
  -4   1   6       19.51       17.90      1.60 o 
  -3   1   6        7.05        9.77      1.23 o 
  -2   1   6      155.01      154.62      2.21 o 
  -1   1   6     1250.34     1311.17      9.43 o 
   0   1   6      399.90      392.96      3.40 o 
   1   1   6       24.57       27.86      0.85 o 
   2   1   6       26.29       27.57      1.16 o 
   3   1   6       28.22       24.83      1.84 o 
   4   1   6       35.10       37.76      2.50 o 
   5   1   6       14.69       14.29      2.00 o 
  -6   2   6        1.30        2.65      0.86 o 
  -5   2   6        0.00        0.05      0.59 o 
  -4   2   6       28.49       28.35      1.88 o 
  -3   2   6       57.99       46.57      2.19 o 
  -2   2   6        3.70        2.96      0.47 o 
  -1   2   6        6.72        3.99      0.41 o 
   0   2   6      188.25      198.89      2.21 o 
   1   2   6      213.44      199.25      2.20 o 
   2   2   6       15.91       16.03      0.88 o 
   3   2   6       99.49       96.69      3.65 o 
   4   2   6       11.39        9.45      1.63 o 
   5   2   6        3.76        3.07      1.44 o 
  -6   3   6       12.12       13.71      1.70 o 
  -5   3   6        1.49        2.38      1.00 o 
  -4   3   6        6.75        8.37      1.36 o 
  -3   3   6       24.69       20.84      1.75 o 
  -2   3   6       41.86       43.52      1.36 o 
  -1   3   6      591.37      710.74      9.08 o 
   0   3   6        0.20        1.12      0.33 o 
   1   3   6       24.43       23.57      1.35 o 
   2   3   6       19.18       21.21      1.07 o 
   3   3   6       37.72       32.81      2.27 o 
   4   3   6       23.96       27.05      2.45 o 
  -6   4   6        0.01        0.39      0.65 o 
  -5   4   6        5.27        6.03      1.31 o 
  -4   4   6       92.91       90.69      3.56 o 
  -3   4   6        3.75        3.81      0.74 o 
  -2   4   6       28.63       29.17      1.43 o 
  -1   4   6        2.06        4.12      0.65 o 
   0   4   6       41.46       48.24      1.57 o 
   1   4   6        4.88        4.08      0.74 o 
   2   4   6       10.20       10.32      2.29 o 
   3   4   6      101.27      100.73      4.17 o 
   4   4   6        0.00        1.12      1.30 o 
  -6   5   6        0.83        1.79      0.78 o 
  -5   5   6       12.58       10.41      1.75 o 
  -4   5   6       24.27       27.07      2.22 o 
  -3   5   6      303.88      293.50      4.69 o 
  -2   5   6      207.91      227.65      3.91 o 
  -1   5   6       40.92       34.89      2.27 o 
   0   5   6      123.41      116.16      3.64 o 
   1   5   6        0.05        0.86      0.75 o 
   2   5   6        8.35        7.66      1.36 o 
   3   5   6       11.48        7.93      1.76 o 
  -5   6   6       13.37       13.59      2.00 o 
  -4   6   6        0.51        1.47      0.94 o 
  -3   6   6       10.72       15.10      2.03 o 
  -2   6   6        0.09        0.37      0.61 o 
  -1   6   6       52.56       53.48      1.98 o 
   0   6   6       24.98       29.42      1.53 o 
   1   6   6        4.20        6.87      1.05 o 
   2   6   6       17.66       18.03      2.13 o 
  -5   7   6        0.63        1.10      1.03 o 
  -4   7   6       12.40       13.43      1.95 o 
  -3   7   6       11.86        8.63      2.03 o 
  -2   7   6        2.39        3.66      0.83 o 
  -1   7   6        0.25        1.50      0.76 o 
   0   7   6        1.27       -0.01      2.57 o 
   1   7   6        0.52        0.05      0.75 o 
  -4   8   6       16.87       22.66      2.42 o 
  -3   8   6        0.05        1.28      0.86 o 
  -2   8   6        1.63        1.89      0.73 o 
  -1   8   6        2.04        3.96      1.01 o 
   0  -8   7        0.00        0.32      0.92 o 
   1  -8   7        9.21       11.50      1.60 o 
   2  -8   7        4.93        3.84      0.76 o 
   4  -8   7        1.10        0.45      0.65 o 
  -2  -7   7        0.94       -0.33      0.86 o 
  -1  -7   7       24.60       24.38      2.19 o 
   0  -7   7        0.14        0.56      0.76 o 
   1  -7   7        3.82        5.97      1.15 o 
   2  -7   7        0.17        0.48      0.45 o 
   3  -7   7        0.38        1.48      0.80 o 
   4  -7   7        0.02        0.94      0.91 o 
   5  -7   7        8.25       11.44      1.88 o 
  -3  -6   7        0.40        0.48      0.95 o 
  -2  -6   7        0.27        0.68      0.82 o 
  -1  -6   7       18.19       15.50      1.63 o 
   0  -6   7        0.14        0.04      0.57 o 
   1  -6   7        9.59       13.05      1.34 o 
   2  -6   7        6.79        8.41      0.99 o 
   3  -6   7      136.35      151.92      4.85 o 
   4  -6   7        1.98        2.75      1.03 o 
   5  -6   7        2.18        3.80      1.12 o 
  -4  -5   7        0.59        1.99      0.71 o 
  -3  -5   7       13.08       13.87      1.75 o 
  -2  -5   7        0.21        0.04      0.71 o 
  -1  -5   7       59.70       51.42      2.42 o 
   0  -5   7        8.42        8.81      0.76 o 
   1  -5   7       26.92       24.50      1.50 o 
   2  -5   7       43.48       38.31      1.32 o 
   3  -5   7      235.05      251.43      6.03 o 
   4  -5   7       17.16       14.01      1.75 o 
   5  -5   7        3.23        6.36      1.36 o 
  -4  -4   7        2.41        3.14      0.76 o 
  -3  -4   7       26.46       30.31      2.13 o 
  -2  -4   7       16.16       12.36      0.95 o 
  -1  -4   7       14.37        8.12      0.73 o 
   0  -4   7        0.29        0.65      0.55 o 
   1  -4   7        8.27       11.69      0.73 o 
   2  -4   7       66.96       58.21      1.58 o 
   3  -4   7      365.27      383.05      7.51 o 
   4  -4   7       19.88       19.19      1.94 o 
   5  -4   7        0.02        0.45      1.08 o 
   6  -4   7        5.72        5.37      1.68 o 
  -5  -3   7        1.45        3.19      0.70 o 
  -4  -3   7        9.61       11.54      1.48 o 
  -3  -3   7      338.90      331.85      7.02 o 
  -2  -3   7       30.39       26.56      1.58 o 
  -1  -3   7      197.81      201.09      4.08 o 
   0  -3   7       51.27       48.28      1.15 o 
   1  -3   7        6.49        3.70      0.42 o 
   2  -3   7        0.04       -0.13      0.57 o 
   3  -3   7       90.44       79.08      3.05 o 
   4  -3   7        1.07        1.02      0.92 o 
   5  -3   7       14.27       13.35      1.88 o 
   6  -3   7        2.62        0.70      1.36 o 
  -5  -2   7        0.73        1.27      0.53 o 
  -4  -2   7       12.68       15.81      1.63 o 
  -3  -2   7        8.74        8.13      1.15 o 
  -2  -2   7       41.46       35.14      1.36 o 
  -1  -2   7       78.12       62.10      4.20 o 
   0  -2   7      356.09      375.48      3.34 o 
   1  -2   7      317.47      356.52      3.71 o 
   2  -2   7       39.92       33.82      1.76 o 
   3  -2   7       58.16       55.91      2.55 o 
   4  -2   7        0.11       -0.75      0.79 o 
   5  -2   7       10.69        6.87      1.64 o 
   6  -2   7        0.64        0.74      1.38 o 
  -5  -1   7       18.80       18.65      1.82 o 
  -4  -1   7       29.07       24.77      1.75 o 
  -3  -1   7       20.87       19.13      1.48 o 
  -2  -1   7        5.97        4.86      0.58 o 
  -1  -1   7      199.07      182.97      2.62 o 
   0  -1   7       89.39       86.71      1.20 o 
   1  -1   7       77.39       80.60      2.38 o 
   2  -1   7      116.72      107.64      3.18 o 
   3  -1   7        1.35        2.02      0.92 o 
   4  -1   7       26.67       25.38      2.05 o 
   5  -1   7       13.76       12.86      1.92 o 
   6  -1   7        1.01        0.40      1.40 o 
  -6   0   7        0.06        0.79      0.53 o 
  -5   0   7       17.85       18.61      1.80 o 
  -4   0   7       14.08       14.30      1.52 o 
  -3   0   7       44.39       41.90      2.02 o 
  -2   0   7       84.30       74.07      2.00 o 
  -1   0   7      152.02      179.37      1.94 o 
   0   0   7      419.72      443.60      3.70 o 
   1   0   7      376.88      457.26      4.49 o 
   2   0   7        3.72        5.67      0.98 o 
   3   0   7        1.56        1.16      1.02 o 
   4   0   7        5.18        4.05      1.36 o 
   5   0   7       13.92       15.29      2.07 o 
  -6   1   7        3.63        6.27      1.12 o 
  -5   1   7       21.28       22.16      1.82 o 
  -4   1   7      158.53      149.28      4.34 o 
  -3   1   7       30.03       23.02      1.63 o 
  -2   1   7       14.61       22.61      0.72 o 
  -1   1   7       82.78       84.48      1.31 o 
   0   1   7       73.00       69.29      1.16 o 
   1   1   7      273.76      282.69      2.77 o 
   2   1   7       22.70       20.85      1.63 o 
   3   1   7        8.65        7.23      1.36 o 
   4   1   7        0.30       -0.60      0.95 o 
   5   1   7        1.59        2.21      1.26 o 
  -6   2   7        0.83        2.91      0.80 o 
  -5   2   7       44.72       37.80      2.37 o 
  -4   2   7        6.76        8.02      1.35 o 
  -3   2   7        6.71        5.65      1.12 o 
  -2   2   7       25.33       25.42      1.01 o 
  -1   2   7      909.70      969.31      9.11 o 
   0   2   7       13.61       30.80      0.84 o 
   1   2   7       61.65       56.74      1.37 o 
   2   2   7      358.25      383.41      7.53 o 
   3   2   7        6.42        7.70      1.46 o 
   4   2   7        1.25        1.94      1.20 o 
   5   2   7        4.83        4.01      1.62 o 
  -6   3   7        4.52        4.48      1.00 o 
  -5   3   7        2.61        1.59      0.91 o 
  -4   3   7       23.69       21.83      1.92 o 
  -3   3   7       13.99       14.55      0.95 o 
  -2   3   7        8.69        9.57      1.21 o 
  -1   3   7        0.18       -0.09      0.41 o 
   0   3   7      161.71      178.56      2.23 o 
   1   3   7       16.07       14.96      1.58 o 
   2   3   7        0.00       -0.84      0.84 o 
   3   3   7        3.26        4.42      1.36 o 
   4   3   7       15.91       20.20      2.23 o 
  -6   4   7        0.98        1.22      0.71 o 
  -5   4   7        3.66        4.70      1.19 o 
  -4   4   7       46.18       38.20      2.50 o 
  -3   4   7       65.27       71.27      2.08 o 
  -2   4   7       13.31        8.78      1.13 o 
  -1   4   7       61.75       57.37      1.77 o 
   0   4   7        4.35        5.80      1.03 o 
   1   4   7       27.29       26.75      1.31 o 
   2   4   7       57.90       51.98      2.85 o 
   3   4   7        1.29        1.56      1.18 o 
   4   4   7        0.99        2.59      1.50 o 
  -6   5   7        0.34        2.06      0.87 o 
  -5   5   7        0.07       -0.35      0.78 o 
  -4   5   7       89.97       87.22      3.84 o 
  -3   5   7       19.78       20.25      1.60 o 
  -2   5   7       29.02       30.58      1.49 o 
  -1   5   7        4.10        2.23      1.28 o 
   0   5   7       37.56       43.70      1.68 o 
   1   5   7       18.43       21.23      1.34 o 
   2   5   7        0.37        1.03      1.15 o 
   3   5   7        3.91        4.08      1.42 o 
  -5   6   7       11.28       13.29      1.96 o 
  -4   6   7        1.03        3.44      1.34 o 
  -3   6   7       16.31       18.15      1.37 o 
  -2   6   7       30.70       27.11      1.48 o 
  -1   6   7        2.47        2.32      0.80 o 
   0   6   7       83.78       82.33      2.49 o 
   1   6   7        8.03        6.85      1.88 o 
   2   6   7        0.52        1.38      1.23 o 
  -5   7   7        0.07        1.11      0.94 o 
  -4   7   7        2.53        3.94      1.54 o 
  -3   7   7        7.89       12.25      1.31 o 
  -2   7   7        0.60       -0.47      0.47 o 
  -1   7   7       12.29       11.48      1.22 o 
   0   7   7        0.18       -0.54      0.66 o 
   1   7   7        1.15        2.90      0.93 o 
  -3   8   7        3.89        2.05      0.81 o 
  -2   8   7        9.12       13.39      1.44 o 
  -1   8   7        2.14        2.68      1.01 o 
   0  -8   8        0.65       -0.25      0.87 o 
   1  -8   8        9.73       13.95      1.71 o 
   3  -8   8        0.94        3.38      1.02 o 
  -2  -7   8        0.08       -0.82      0.82 o 
  -1  -7   8        0.01       -0.71      0.74 o 
   0  -7   8        2.22        1.99      0.94 o 
   1  -7   8        1.98        3.10      0.96 o 
   3  -7   8        2.04        2.31      0.96 o 
   4  -7   8        3.53        1.39      0.95 o 
  -3  -6   8        1.39        1.96      1.10 o 
  -2  -6   8        9.53        8.61      1.52 o 
  -1  -6   8       10.97       11.72      1.51 o 
   0  -6   8        9.94       11.25      1.34 o 
   1  -6   8       59.18       59.41      1.78 o 
   2  -6   8        4.20        3.09      0.99 o 
   3  -6   8       21.25       23.38      1.98 o 
   4  -6   8       10.63       10.53      1.70 o 
   5  -6   8        0.18        1.84      1.00 o 
  -3  -5   8        2.62        2.89      1.18 o 
  -2  -5   8        0.18        0.24      0.74 o 
  -1  -5   8        2.02        3.07      0.58 o 
   0  -5   8        5.88        5.26      0.66 o 
   1  -5   8       19.11       22.68      1.06 o 
   2  -5   8        4.96        4.09      1.03 o 
   3  -5   8       73.18       64.68      2.99 o 
   4  -5   8        0.03        0.33      0.86 o 
   5  -5   8        2.63        3.46      1.16 o 
  -4  -4   8       16.35       18.23      2.11 o 
  -3  -4   8       27.82       22.27      2.03 o 
  -2  -4   8        1.84        4.68      1.02 o 
  -1  -4   8        0.01       -0.33      0.36 o 
   0  -4   8       28.46       26.23      1.25 o 
   1  -4   8        4.45        2.93      0.52 o 
   2  -4   8      107.59      112.60      3.41 o 
   3  -4   8       19.81       17.50      1.66 o 
   4  -4   8       76.33       71.32      3.29 o 
   5  -4   8        7.54        9.68      1.63 o 
  -5  -3   8        0.05        1.30      0.45 o 
  -4  -3   8        2.56        1.12      0.88 o 
  -3  -3   8       41.90       42.06      2.38 o 
  -2  -3   8       30.50       28.74      1.26 o 
  -1  -3   8        0.09       -0.35      0.35 o 
   0  -3   8        7.83        6.27      0.44 o 
   1  -3   8       65.28       59.95      2.13 o 
   2  -3   8       52.42       56.09      2.35 o 
   3  -3   8      142.98      136.52      4.08 o 
   4  -3   8       51.63       49.70      2.75 o 
   5  -3   8        0.83        0.20      1.12 o 
   6  -3   8        3.47        5.71      1.76 o 
  -5  -2   8        1.11        2.79      0.79 o 
  -4  -2   8        1.66        0.43      0.75 o 
  -3  -2   8      332.85      328.87      6.64 o 
  -2  -2   8        9.71        8.10      1.08 o 
  -1  -2   8        1.38        0.29      0.33 o 
   0  -2   8      183.17      187.40      2.11 o 
   1  -2   8       38.40       29.28      0.79 o 
   2  -2   8        3.59        1.26      0.74 o 
   3  -2   8       13.77       15.12      1.58 o 
   4  -2   8       11.96        8.23      1.52 o 
   5  -2   8        0.10        0.32      1.18 o 
   6  -2   8        7.60        7.03      1.86 o 
  -5  -1   8        0.81        1.54      0.59 o 
  -4  -1   8       24.74       21.01      1.84 o 
  -3  -1   8        4.14        1.94      0.80 o 
  -2  -1   8        1.59        2.66      0.56 o 
  -1  -1   8        5.29        9.26      0.45 o 
   0  -1   8       18.59       13.48      0.53 o 
   1  -1   8        8.42        8.51      0.95 o 
   2  -1   8        3.26        4.81      0.96 o 
   3  -1   8       28.14       26.63      2.02 o 
   4  -1   8       39.37       33.72      2.46 o 
   5  -1   8        1.71        4.68      1.62 o 
  -6   0   8        7.87        9.46      1.38 o 
  -5   0   8       14.72       12.19      1.55 o 
  -4   0   8        0.47        1.94      0.90 o 
  -3   0   8        5.75        3.09      0.92 o 
  -2   0   8      189.54      168.17      2.81 o 
  -1   0   8       75.37       79.09      1.23 o 
   0   0   8       16.92       15.96      0.98 o 
   1   0   8       73.89       72.19      1.05 o 
   2   0   8       75.86       58.85      2.51 o 
   3   0   8       10.97       10.80      1.54 o 
   4   0   8        3.95        1.96      1.23 o 
   5   0   8        6.48        7.69      1.83 o 
  -6   1   8        2.32        3.05      0.71 o 
  -5   1   8        1.29        3.11      0.87 o 
  -4   1   8        2.75        4.73      1.15 o 
  -3   1   8       35.67       35.50      2.00 o 
  -2   1   8       79.13       85.32      1.42 o 
  -1   1   8      316.65      307.70      3.05 o 
   0   1   8        4.03        1.67      0.32 o 
   1   1   8       24.42       27.39      0.78 o 
   2   1   8      202.47      181.50      4.61 o 
   3   1   8       95.44       86.09      3.46 o 
   4   1   8        5.11        3.56      1.34 o 
   5   1   8        2.63        2.59      1.43 o 
  -6   2   8        2.63        3.96      0.90 o 
  -5   2   8        4.55        4.72      1.08 o 
  -4   2   8        2.86        1.84      1.02 o 
  -3   2   8      105.39       95.60      3.23 o 
  -2   2   8      257.71      289.65      3.81 o 
  -1   2   8        1.11        2.72      0.55 o 
   0   2   8        9.77        8.68      0.55 o 
   1   2   8       14.74       15.76      0.67 o 
   2   2   8        4.38        4.48      1.11 o 
   3   2   8       49.44       46.25      2.73 o 
   4   2   8        0.12       -0.12      1.11 o 
  -6   3   8        1.52        1.27      0.68 o 
  -5   3   8        5.26        3.72      1.10 o 
  -4   3   8      158.18      161.72      4.77 o 
  -3   3   8       28.04       23.46      1.19 o 
  -2   3   8        3.40        5.23      0.70 o 
  -1   3   8        2.07        0.64      0.39 o 
   0   3   8        5.01        3.68      0.48 o 
   1   3   8        5.14        3.05      0.61 o 
   2   3   8      331.45      317.09      7.10 o 
   3   3   8       18.98       18.86      2.14 o 
   4   3   8        0.93       -0.99      0.99 o 
  -6   4   8        0.73        2.91      0.87 o 
  -5   4   8       21.58       16.39      1.91 o 
  -4   4   8       36.44       31.96      2.46 o 
  -3   4   8      104.76      115.35      2.66 o 
  -2   4   8       41.10       40.97      1.56 o 
  -1   4   8      159.19      136.87      4.60 o 
   0   4   8        0.48        0.27      0.52 o 
   1   4   8        0.27       -0.27      0.72 o 
   2   4   8        3.40        2.29      1.20 o 
   3   4   8        0.11        1.50      1.27 o 
  -5   5   8        0.04        0.98      0.95 o 
  -4   5   8      133.06      150.13      5.24 o 
  -3   5   8       50.67       46.94      1.81 o 
  -2   5   8       50.98       49.30      1.82 o 
  -1   5   8       58.36       61.53      2.03 o 
   0   5   8       11.47       13.48      3.03 o 
   1   5   8       55.12       52.98      2.81 o 
   2   5   8        6.08        6.10      1.62 o 
   3   5   8        0.78        0.19      1.11 o 
  -5   6   8       15.79       21.41      2.35 o 
  -4   6   8        0.01        1.27      1.28 o 
  -3   6   8        0.92        2.25      0.75 o 
  -2   6   8        0.43        0.50      1.23 o 
  -1   6   8       17.43       11.28      1.17 o 
   0   6   8        6.88        5.06      0.88 o 
   1   6   8        0.42       -0.59      0.67 o 
   2   6   8        0.16        1.27      1.16 o 
  -4   7   8        0.45       -0.91      1.19 o 
  -3   7   8        0.96        0.79      1.02 o 
  -2   7   8       10.09       10.56      1.96 o 
  -1   7   8        0.86        0.09      1.14 o 
   0   7   8        0.60        0.72      0.86 o 
   0  -8   9        0.45        0.60      0.94 o 
   3  -8   9        0.40        1.72      1.00 o 
  -1  -7   9        0.53       -0.55      0.78 o 
   0  -7   9        5.58        9.01      1.40 o 
   1  -7   9        7.67       10.01      1.39 o 
   2  -7   9       78.38       99.57      3.96 o 
   3  -7   9        1.08        1.59      0.94 o 
   4  -7   9       11.56       20.05      2.31 o 
  -2  -6   9        4.27        2.15      1.08 o 
  -1  -6   9        2.98        3.58      1.06 o 
   0  -6   9        0.30        0.25      0.68 o 
   1  -6   9        1.96        1.62      0.49 o 
   2  -6   9       21.99       30.23      2.07 o 
   3  -6   9        2.26        1.78      0.95 o 
   4  -6   9        3.73        3.69      1.26 o 
   5  -6   9        0.11        0.94      0.92 o 
  -3  -5   9        1.54       -0.44      0.86 o 
  -2  -5   9        0.28        1.28      0.82 o 
  -1  -5   9        0.84        1.56      0.48 o 
   0  -5   9        2.33        2.39      0.55 o 
   1  -5   9        0.39        0.23      0.34 o 
   2  -5   9      166.27      183.93      4.80 o 
   3  -5   9       23.84       22.39      1.98 o 
   4  -5   9        6.69        8.35      1.58 o 
   5  -5   9        0.25        1.14      0.87 o 
  -4  -4   9       37.97       37.51      2.75 o 
  -3  -4   9       20.10       22.84      1.91 o 
  -2  -4   9        7.72       10.82      0.95 o 
  -1  -4   9        0.00        0.32      0.38 o 
   0  -4   9       13.53       19.05      0.99 o 
   1  -4   9       26.86       22.15      0.96 o 
   2  -4   9        0.02        1.22      0.79 o 
   3  -4   9        9.52       13.33      1.60 o 
   4  -4   9       15.22       20.52      2.03 o 
   5  -4   9        0.15        0.27      0.83 o 
  -4  -3   9       33.25       30.44      2.35 o 
  -3  -3   9        5.25        5.98      0.82 o 
  -2  -3   9       12.15       12.02      0.95 o 
  -1  -3   9       48.29       54.03      1.60 o 
   0  -3   9       97.40      102.91      1.60 o 
   1  -3   9      299.39      299.27      5.55 o 
   2  -3   9       18.53       23.58      1.68 o 
   3  -3   9        8.59        9.88      1.42 o 
   4  -3   9        3.06        1.83      1.06 o 
   5  -3   9        1.01        0.09      0.91 o 
  -5  -2   9        1.51        2.35      0.61 o 
  -4  -2   9       15.26       12.23      1.56 o 
  -3  -2   9        1.20        0.94      0.53 o 
  -2  -2   9        3.82        3.63      0.83 o 
  -1  -2   9        0.02       -0.05      0.32 o 
   0  -2   9      226.99      223.00      2.46 o 
   1  -2   9        9.01       10.53      1.07 o 
   2  -2   9        2.84        3.18      0.91 o 
   3  -2   9        0.00       -0.75      0.75 o 
   4  -2   9      124.73      120.23      4.32 o 
   5  -2   9        0.46        0.70      1.08 o 
  -5  -1   9        0.17        2.55      0.78 o 
  -4  -1   9       27.98       33.34      2.19 o 
  -3  -1   9        2.91        1.40      0.53 o 
  -2  -1   9       71.05       88.30      2.05 o 
  -1  -1   9      202.97      212.59      3.08 o 
   0  -1   9      128.42      137.08      1.73 o 
   1  -1   9       39.22       37.14      1.30 o 
   2  -1   9       41.00       35.53      1.98 o 
   3  -1   9       30.05       35.57      2.25 o 
   4  -1   9       34.78       35.18      2.55 o 
   5  -1   9        1.04        0.68      1.30 o 
  -5   0   9       11.49       11.51      1.52 o 
  -4   0   9        1.16       -0.47      0.74 o 
  -3   0   9       44.61       39.79      2.14 o 
  -2   0   9       12.89        9.37      0.81 o 
  -1   0   9        5.89        6.40      0.44 o 
   0   0   9        0.55        2.20      0.33 o 
   1   0   9        5.89        5.39      0.63 o 
   2   0   9        3.02        3.84      1.06 o 
   3   0   9       37.72       37.09      2.43 o 
   4   0   9       23.93       23.07      2.26 o 
   5   0   9        0.02       -0.98      0.98 o 
  -6   1   9        3.97        7.20      1.24 o 
  -5   1   9       10.64        7.58      1.32 o 
  -4   1   9       63.87       58.14      2.86 o 
  -3   1   9        0.33        0.48      0.78 o 
  -2   1   9      248.45      254.41      2.81 o 
  -1   1   9        2.56        7.19      0.50 o 
   0   1   9      200.45      197.63      2.34 o 
   1   1   9      391.57      392.96      4.89 o 
   2   1   9        2.57        2.31      1.02 o 
   3   1   9        5.56        5.75      1.30 o 
   4   1   9       12.25       11.08      1.83 o 
   5   1   9        0.56       -0.01      1.19 o 
  -6   2   9        0.74        3.77      0.91 o 
  -5   2   9        0.15        0.83      0.78 o 
  -4   2   9       17.45       21.68      2.03 o 
  -3   2   9       15.38       12.43      1.48 o 
  -2   2   9       84.33       92.65      1.67 o 
  -1   2   9      126.82      130.33      1.95 o 
   0   2   9       18.25       16.80      0.76 o 
   1   2   9        3.59        6.04      0.69 o 
   2   2   9       41.35       44.76      2.57 o 
   3   2   9       95.36       98.40      3.98 o 
   4   2   9        7.40        5.05      1.51 o 
  -6   3   9        0.37        0.74      0.55 o 
  -5   3   9       61.83       61.42      3.25 o 
  -4   3   9      117.20      120.75      4.16 o 
  -3   3   9      128.67      122.03      2.57 o 
  -2   3   9       68.93       65.83      1.84 o 
  -1   3   9       59.14       58.39      1.36 o 
   0   3   9        0.75        0.67      0.39 o 
   1   3   9      136.92      132.19      4.17 o 
   2   3   9       16.96       17.42      1.82 o 
   3   3   9        4.75        4.54      1.43 o 
   4   3   9        1.76        3.23      1.52 o 
  -6   4   9        4.28        3.76      1.08 o 
  -5   4   9        7.26        4.05      1.47 o 
  -4   4   9      113.67      107.35      4.24 o 
  -3   4   9       26.32       31.66      1.50 o 
  -2   4   9        2.01        2.55      0.70 o 
  -1   4   9       48.99       48.25      1.69 o 
   0   4   9        0.03        0.09      0.58 o 
   1   4   9        5.47        7.63      1.39 o 
   2   4   9       15.41       13.53      1.88 o 
   3   4   9        0.10        1.68      1.19 o 
  -5   5   9        0.09        1.14      1.24 o 
  -4   5   9       27.10       26.51      2.50 o 
  -3   5   9       77.26       79.97      2.40 o 
  -2   5   9       23.02       26.62      1.42 o 
  -1   5   9       83.63       83.31      2.37 o 
   0   5   9        0.05        0.40      0.56 o 
   1   5   9       19.80       19.90      1.99 o 
   2   5   9        0.05       -1.00      1.00 o 
  -5   6   9        0.48        1.30      1.43 o 
  -4   6   9       23.57       28.66      2.78 o 
  -3   6   9        0.49       -0.01      0.58 o 
  -2   6   9       21.65       18.93      1.44 o 
  -1   6   9        1.04        1.04      0.65 o 
   0   6   9        6.16        4.72      1.08 o 
   1   6   9        1.90        2.42      1.28 o 
  -4   7   9        1.53       -1.18      1.18 o 
  -3   7   9        0.09        0.30      1.36 o 
  -2   7   9        1.18        0.51      0.64 o 
  -1   7   9        4.26        3.68      0.82 o 
   0   7   9        0.09       -0.06      0.96 o 
  -1  -7  10        0.12        0.65      0.91 o 
   0  -7  10        5.13        6.92      1.32 o 
   3  -7  10        2.91        5.52      1.35 o 
   4  -7  10        0.31        1.99      1.00 o 
  -2  -6  10        0.85       -0.48      0.74 o 
  -1  -6  10        0.26        0.29      0.71 o 
   0  -6  10       11.24       13.01      1.02 o 
   1  -6  10        4.68        8.13      1.27 o 
   2  -6  10      157.58      159.23      4.70 o 
   3  -6  10        1.45        3.96      1.20 o 
   4  -6  10        1.88        3.73      1.23 o 
  -3  -5  10        0.00        0.48      0.87 o 
  -2  -5  10        4.17        3.86      1.07 o 
  -1  -5  10        0.99        1.10      0.44 o 
   0  -5  10        0.40        1.85      0.52 o 
   1  -5  10        0.24        1.83      0.74 o 
   2  -5  10       13.35       17.35      1.62 o 
   3  -5  10       14.11       12.60      1.66 o 
   4  -5  10        0.01        0.59      0.86 o 
   5  -5  10        2.14        1.10      0.92 o 
  -4  -4  10       12.07       12.75      1.92 o 
  -3  -4  10        4.56        4.30      1.18 o 
  -2  -4  10        1.79        2.49      0.63 o 
  -1  -4  10       22.56       17.27      1.05 o 
   0  -4  10       11.21       10.93      0.84 o 
   1  -4  10       27.16       29.23      1.28 o 
   2  -4  10      186.49      177.30      4.61 o 
   3  -4  10       16.17       16.59      1.74 o 
   4  -4  10        9.96        6.52      1.44 o 
   5  -4  10        1.42        4.75      1.30 o 
  -4  -3  10       45.56       45.69      2.83 o 
  -3  -3  10        0.13        0.01      0.49 o 
  -2  -3  10        6.69        6.42      0.79 o 
  -1  -3  10       42.57       38.84      1.42 o 
   0  -3  10       24.16       22.62      1.02 o 
   1  -3  10       10.36       13.25      0.94 o 
   2  -3  10       17.06       16.64      1.56 o 
   3  -3  10        0.03        0.28      0.83 o 
   4  -3  10       15.47       14.85      1.83 o 
   5  -3  10        1.86        4.21      1.31 o 
  -5  -2  10        0.42        1.83      1.04 o 
  -4  -2  10        0.49        0.47      0.90 o 
  -3  -2  10       35.53       33.47      1.45 o 
  -2  -2  10        3.68        2.23      0.53 o 
  -1  -2  10       15.31       18.32      0.98 o 
   0  -2  10      163.49      164.32      2.07 o 
   1  -2  10      159.51      152.93      2.80 o 
   2  -2  10        6.15        6.11      1.18 o 
   3  -2  10      116.17      109.07      3.92 o 
   4  -2  10        0.83        2.99      1.23 o 
   5  -2  10        6.40        6.16      1.43 o 
  -5  -1  10        0.07        0.04      0.90 o 
  -4  -1  10       13.50        9.05      1.44 o 
  -3  -1  10        5.34        3.28      0.72 o 
  -2  -1  10       10.10        6.28      0.83 o 
  -1  -1  10        1.45        1.21      0.52 o 
   0  -1  10      132.71      118.91      1.65 o 
   1  -1  10        0.05        0.10      0.44 o 
   2  -1  10       37.20       41.48      2.30 o 
   3  -1  10        2.36        0.63      1.06 o 
   4  -1  10        9.52        7.30      1.51 o 
   5  -1  10        0.99        0.70      1.32 o 
  -5   0  10        0.89        0.12      0.90 o 
  -4   0  10        0.36        0.76      0.84 o 
  -3   0  10      171.17      177.42      3.34 o 
  -2   0  10        0.00        0.06      0.42 o 
  -1   0  10        7.24        3.69      0.41 o 
   0   0  10      168.45      168.33      3.32 o 
   1   0  10        2.60        2.96      0.59 o 
   2   0  10       73.65       67.17      2.89 o 
   3   0  10        3.56        4.32      1.23 o 
   4   0  10       21.96       24.81      2.29 o 
   5   0  10        0.57       -0.39      1.08 o 
  -5   1  10        0.77       -0.01      0.98 o 
  -4   1  10       64.56       59.35      2.90 o 
  -3   1  10        2.27        3.54      0.99 o 
  -2   1  10       14.98       15.36      1.27 o 
  -1   1  10       46.05       50.65      1.16 o 
   0   1  10        5.42        5.62      0.80 o 
   1   1  10      105.54      113.97      2.70 o 
   2   1  10        0.00       -0.23      0.45 o 
   3   1  10        5.33        5.75      1.28 o 
   4   1  10        9.50       11.16      1.83 o 
  -5   2  10       62.31       70.75      3.48 o 
  -4   2  10       21.20       20.61      2.05 o 
  -3   2  10       22.10       17.51      1.74 o 
  -2   2  10        4.21        5.38      0.56 o 
  -1   2  10       10.44       12.62      0.73 o 
   0   2  10       36.55       34.00      1.20 o 
   1   2  10      171.83      177.82      6.64 o 
   2   2  10       24.66       22.63      1.98 o 
   3   2  10        0.60        1.74      0.92 o 
   4   2  10        0.02       -0.21      1.14 o 
  -5   3  10        0.70       -0.03      1.10 o 
  -4   3  10       30.39       31.42      2.41 o 
  -3   3  10       48.73       51.23      2.66 o 
  -2   3  10       18.98       15.77      1.09 o 
  -1   3  10        7.42        2.87      0.81 o 
   0   3  10       29.43       34.75      1.45 o 
   1   3  10       11.54       12.75      1.60 o 
   2   3  10        3.03        4.14      1.24 o 
   3   3  10        1.02        1.98      1.26 o 
  -5   4  10      103.29      126.47      4.92 o 
  -4   4  10       58.99       62.25      3.33 o 
  -3   4  10       34.87       37.87      1.59 o 
  -2   4  10        7.25        7.58      0.91 o 
  -1   4  10       55.76       58.08      1.90 o 
   0   4  10      105.05      100.80      4.03 o 
   1   4  10        0.07        0.76      0.88 o 
   2   4  10        8.39        8.43      1.59 o 
   3   4  10        3.03        2.67      1.43 o 
  -5   5  10        0.14        1.56      1.34 o 
  -4   5  10        0.85        0.72      1.26 o 
  -3   5  10        3.95        4.85      0.86 o 
  -2   5  10       19.70       13.15      1.16 o 
  -1   5  10       85.27       73.35      2.25 o 
   0   5  10       19.01       16.28      1.25 o 
   1   5  10        1.55        3.05      0.99 o 
   2   5  10        0.04        0.88      1.23 o 
  -4   6  10        0.15       -0.87      1.15 o 
  -3   6  10       10.93       11.31      1.23 o 
  -2   6  10        0.33        1.09      2.06 o 
  -1   6  10        0.05       -0.26      0.72 o 
   0   6  10        1.45        0.93      0.57 o 
   1   6  10        1.19        3.17      0.98 o 
  -3   7  10       38.60       46.47      3.30 o 
  -2   7  10        0.04       -0.56      0.63 o 
  -1   7  10        2.22        2.57      0.79 o 
  -1  -7  11        0.32        1.71      1.02 o 
   2  -7  11        1.68        4.45      0.91 o 
   3  -7  11        2.77        4.08      1.23 o 
  -2  -6  11        0.47        1.38      0.96 o 
  -1  -6  11        0.58        0.87      0.82 o 
   0  -6  11        0.00        0.43      0.59 o 
   1  -6  11       44.62       49.90      2.70 o 
   3  -6  11        0.12       -0.75      0.75 o 
   4  -6  11        1.40        2.00      1.16 o 
  -3  -5  11        1.77        2.50      1.10 o 
  -2  -5  11        0.05        1.58      0.90 o 
  -1  -5  11        0.07        0.32      0.67 o 
   0  -5  11        1.48        1.85      0.51 o 
   1  -5  11       67.39       77.77      3.33 o 
   2  -5  11        4.42        3.70      1.06 o 
   3  -5  11       24.63       25.17      2.11 o 
   4  -5  11        4.85        3.13      1.27 o 
  -3  -4  11        0.60       -0.61      0.61 o 
  -2  -4  11        0.13       -0.08      0.94 o 
  -1  -4  11        7.17        8.22      0.96 o 
   0  -4  11      119.34      116.21      2.48 o 
   1  -4  11        3.21        5.72      1.15 o 
   2  -4  11        3.94        3.78      1.10 o 
   3  -4  11       13.69       17.12      1.84 o 
   4  -4  11        0.03       -0.07      0.91 o 
   5  -4  11        1.49        2.85      1.12 o 
  -4  -3  11        3.94        5.59      1.38 o 
  -3  -3  11        1.05        1.00      0.56 o 
  -2  -3  11        1.05        1.94      0.76 o 
  -1  -3  11       63.06       59.86      1.79 o 
   0  -3  11        2.00        1.88      0.74 o 
   1  -3  11       11.77       10.09      0.90 o 
   2  -3  11       13.86       15.28      1.56 o 
   3  -3  11      102.17       83.01      3.41 o 
   4  -3  11        2.92        3.09      1.20 o 
   5  -3  11        0.00        0.90      0.99 o 
  -4  -2  11        3.16        1.91      0.99 o 
  -3  -2  11       34.30       32.71      2.27 o 
  -2  -2  11        2.42        1.18      0.52 o 
  -1  -2  11       44.00       48.80      3.64 o 
   0  -2  11       52.24       52.00      2.43 o 
   1  -2  11      106.49      104.70      2.37 o 
   2  -2  11       45.13       54.76      2.59 o 
   3  -2  11        3.58        5.45      1.27 o 
   4  -2  11        8.71        7.66      1.55 o 
   5  -2  11        0.28        1.15      1.00 o 
  -5  -1  11        0.00        2.39      1.16 o 
  -4  -1  11       10.32       15.14      1.74 o 
  -3  -1  11       17.37       12.89      1.36 o 
  -2  -1  11        3.97        3.31      0.63 o 
  -1  -1  11        1.19        2.36      0.70 o 
   0  -1  11        0.06       -0.35      0.35 o 
   1  -1  11      102.84       95.63      3.54 o 
   2  -1  11        2.36        0.99      0.96 o 
   3  -1  11       67.42       55.40      2.95 o 
   4  -1  11        5.24        9.06      1.63 o 
   5  -1  11        0.52       -0.47      1.02 o 
  -5   0  11        3.97        4.64      1.31 o 
  -4   0  11        7.52        8.21      1.47 o 
  -3   0  11       72.45       59.76      3.59 o 
  -2   0  11       55.69       52.33      1.67 o 
  -1   0  11       11.12        7.08      0.71 o 
   0   0  11       47.92       47.71      1.50 o 
   1   0  11      173.19      162.27      3.72 o 
   2   0  11       34.66       30.72      2.09 o 
   3   0  11       10.35        9.18      1.54 o 
   4   0  11        0.06       -0.59      0.76 o 
  -5   1  11        1.70        3.29      1.30 o 
  -4   1  11        2.68        3.03      1.08 o 
  -3   1  11       97.51      101.53      3.45 o 
  -2   1  11       26.73       27.87      1.30 o 
  -1   1  11        8.99        9.11      0.62 o 
   0   1  11        3.68        6.00      0.73 o 
   1   1  11      108.87      106.63      2.42 o 
   2   1  11      342.97      344.65      6.30 o 
   3   1  11        8.55       11.00      1.70 o 
   4   1  11        2.69        5.57      1.39 o 
  -5   2  11        5.37        8.88      1.68 o 
  -4   2  11       26.21       25.65      2.26 o 
  -3   2  11       75.54       72.67      3.07 o 
  -2   2  11        1.50        1.18      0.61 o 
  -1   2  11        0.47       -0.01      0.39 o 
   0   2  11       39.01       30.02      1.31 o 
   1   2  11      309.98      306.66      4.46 o 
   2   2  11        2.39        2.98      1.11 o 
   3   2  11        2.63        2.25      1.06 o 
   4   2  11        0.00       -0.91      1.14 o 
  -5   3  11       48.24       51.97      3.22 o 
  -4   3  11        5.47        5.99      1.43 o 
  -3   3  11        0.31       -0.32      0.83 o 
  -2   3  11       41.47       38.89      1.51 o 
  -1   3  11       12.10        8.09      0.69 o 
   0   3  11       27.13       26.65      1.94 o 
   1   3  11       17.59       15.96      1.78 o 
   2   3  11       19.97       19.50      2.10 o 
   3   3  11        0.01       -0.80      0.80 o 
  -5   4  11        0.08       -0.27      1.16 o 
  -4   4  11       20.18       19.21      2.19 o 
  -3   4  11       10.52       13.67      1.82 o 
  -2   4  11       69.98       81.04      2.29 o 
  -1   4  11        0.14        0.68      0.81 o 
   0   4  11       53.85       49.44      2.61 o 
   1   4  11        7.32        8.85      1.52 o 
   2   4  11        1.64        1.87      0.90 o 
  -5   5  11        7.05        9.13      1.90 o 
  -4   5  11        0.83        1.66      1.26 o 
  -3   5  11       35.15       38.67      1.77 o 
  -2   5  11        0.69       -0.31      0.83 o 
  -1   5  11        5.75        4.66      0.87 o 
   0   5  11       19.08       20.76      2.02 o 
   1   5  11       10.35       11.48      1.68 o 
   2   5  11        1.45        1.76      1.23 o 
  -4   6  11        7.43        7.14      1.83 o 
  -3   6  11        0.05        0.67      0.76 o 
  -2   6  11        3.22        4.96      0.91 o 
  -1   6  11        2.18        2.02      1.37 o 
   0   6  11        7.12        6.62      1.27 o 
   2  -7  12        2.34        4.48      1.04 o 
  -1  -6  12        0.09        0.32      0.76 o 
   0  -6  12        1.45        1.19      0.76 o 
   1  -6  12       17.37       20.89      2.00 o 
   2  -6  12        2.72        2.29      0.71 o 
   4  -6  12        0.05        1.56      0.98 o 
  -2  -5  12        1.12        0.64      0.76 o 
  -1  -5  12        1.70        0.24      0.50 o 
   0  -5  12        0.03        0.63      0.63 o 
   1  -5  12      114.09      116.02      4.21 o 
   3  -5  12        6.58        4.92      1.26 o 
   4  -5  12        0.03        0.07      0.96 o 
  -3  -4  12        2.17        2.76      0.73 o 
  -2  -4  12        6.93        6.59      1.60 o 
  -1  -4  12       13.57       13.40      1.05 o 
   0  -4  12        0.10        0.55      0.59 o 
   1  -4  12       21.35       22.56      1.84 o 
   2  -4  12       28.72       29.95      2.02 o 
   3  -4  12        7.29        7.38      1.43 o 
   4  -4  12        2.17        2.86      1.22 o 
  -4  -3  12        3.08        3.34      1.18 o 
  -3  -3  12        1.42        1.20      1.51 o 
  -2  -3  12        0.44        0.75      0.47 o 
  -1  -3  12        6.92        6.27      0.77 o 
   0  -3  12       43.50       39.56      2.27 o 
   1  -3  12       31.13       26.41      1.90 o 
   2  -3  12       18.64       17.42      1.70 o 
   3  -3  12       19.32       22.55      2.10 o 
   4  -3  12        1.64        2.03      1.06 o 
  -4  -2  12        1.40        2.77      1.10 o 
  -3  -2  12        0.53        0.95      0.54 o 
  -2  -2  12       20.32       18.09      1.49 o 
  -1  -2  12       48.87       43.60      1.49 o 
   0  -2  12        8.34        7.43      1.19 o 
   1  -2  12       23.16       27.54      1.34 o 
   2  -2  12        1.12        1.18      0.83 o 
   3  -2  12       30.03       28.66      2.19 o 
   4  -2  12        1.06        3.01      1.12 o 
  -5  -1  12        0.08        1.18      1.02 o 
  -4  -1  12       25.77       23.63      2.10 o 
  -3  -1  12        0.22        0.93      0.50 o 
  -2  -1  12        3.47        3.45      0.65 o 
  -1  -1  12       15.40       13.18      0.91 o 
   0  -1  12        0.89        0.78      0.71 o 
   1  -1  12       64.65       60.98      1.85 o 
   2  -1  12       33.33       30.90      1.44 o 
   3  -1  12        2.97        3.69      1.22 o 
   4  -1  12        0.01        1.68      0.99 o 
  -5   0  12        0.24        0.03      0.87 o 
  -4   0  12        0.21        1.42      0.94 o 
  -3   0  12        0.73        1.01      0.96 o 
  -2   0  12        0.12        1.04      0.52 o 
  -1   0  12       20.36       20.26      1.25 o 
   0   0  12      328.71      350.10      4.72 o 
   1   0  12      108.13      109.97      2.52 o 
   2   0  12       15.86       16.49      1.16 o 
   3   0  12       15.04       16.40      1.90 o 
   4   0  12        0.02        1.67      0.94 o 
  -5   1  12        3.20        4.56      1.42 o 
  -4   1  12       12.02       13.29      1.78 o 
  -3   1  12        0.14       -0.13      0.52 o 
  -2   1  12       12.38       13.41      1.05 o 
  -1   1  12        1.92        1.58      0.60 o 
   0   1  12       29.82       38.65      1.90 o 
   1   1  12       13.28       12.03      1.24 o 
   2   1  12        2.33        2.31      0.62 o 
   3   1  12        1.95        2.57      1.11 o 
   4   1  12        1.15        3.23      1.10 o 
  -5   2  12        3.79        3.21      1.40 o 
  -4   2  12        0.17       -0.84      0.84 o 
  -3   2  12        3.29        3.53      1.15 o 
  -2   2  12        7.56        9.91      1.84 o 
  -1   2  12       10.87       13.53      0.79 o 
   0   2  12      117.34      115.87      2.61 o 
   1   2  12       44.97       43.31      2.49 o 
   2   2  12       12.52       12.86      1.75 o 
   3   2  12        1.33        3.14      1.08 o 
  -5   3  12        3.90        3.46      1.43 o 
  -4   3  12       14.89       13.26      1.87 o 
  -3   3  12        4.49        6.03      1.38 o 
  -2   3  12       47.16       47.58      2.55 o 
  -1   3  12       42.23       44.40      1.86 o 
   0   3  12        0.39        0.57      0.78 o 
   1   3  12       23.78       18.33      1.91 o 
   2   3  12       17.23       16.59      2.00 o 
   3   3  12        0.87        3.73      1.14 o 
  -5   4  12        4.29        4.04      1.43 o 
  -4   4  12        0.13        2.13      1.19 o 
  -3   4  12       35.57       36.37      2.59 o 
  -2   4  12       77.42       74.41      2.27 o 
  -1   4  12       30.08       24.09      1.35 o 
   0   4  12        0.08       -0.47      0.67 o 
   1   4  12        6.45        5.24      1.28 o 
   2   4  12       11.81       12.55      1.87 o 
  -4   5  12        8.49        8.30      1.80 o 
  -3   5  12        0.39        3.64      1.48 o 
  -2   5  12        0.00        1.01      0.62 o 
  -1   5  12        0.00        0.87      0.58 o 
   0   5  12        3.17        7.18      1.27 o 
   1   5  12        1.89        2.58      0.98 o 
  -3   6  12        0.04        0.40      1.30 o 
  -2   6  12        2.49        1.00      0.80 o 
  -1   6  12        3.37        3.14      0.95 o 
   0   6  12        3.80        6.83      1.27 o 
   1  -7  13        0.01        1.23      0.75 o 
   0  -6  13       22.98       30.05      2.33 o 
   1  -6  13        0.93        1.90      0.83 o 
  -2  -5  13        0.84        1.06      0.88 o 
  -1  -5  13        4.25        6.50      1.35 o 
   0  -5  13        3.91        4.52      1.15 o 
   1  -5  13        2.10        5.12      1.16 o 
   2  -5  13       15.92       15.68      1.82 o 
   3  -5  13        2.69        4.80      1.26 o 
   4  -5  13        0.38       -0.87      0.87 o 
  -3  -4  13        0.10        0.04      0.52 o 
  -2  -4  13       13.69       13.64      2.17 o 
  -1  -4  13        2.65        4.49      1.15 o 
   0  -4  13        1.39        0.72      0.68 o 
   1  -4  13        0.98        2.31      0.86 o 
   2  -4  13       55.12       56.10      2.87 o 
   3  -4  13        3.79        4.36      1.24 o 
   4  -4  13        0.05        0.48      1.04 o 
  -3  -3  13        1.10        0.94      0.89 o 
  -2  -3  13        0.05        0.17      0.48 o 
  -1  -3  13        3.81        3.37      1.02 o 
   0  -3  13        3.69        5.61      1.19 o 
   1  -3  13       48.08       49.35      2.65 o 
   2  -3  13       42.34       36.52      2.13 o 
   3  -3  13        2.52        5.20      1.34 o 
   4  -3  13        2.13        0.53      0.88 o 
  -4  -2  13        1.23        0.79      0.91 o 
  -3  -2  13        0.84       -0.37      0.45 o 
  -2  -2  13        0.54        0.39      0.51 o 
  -1  -2  13        3.06        2.81      0.90 o 
   0  -2  13       40.90       40.99      2.38 o 
   1  -2  13        0.64        0.31      0.53 o 
   2  -2  13       87.87       77.45      2.31 o 
   3  -2  13        2.05        2.73      1.16 o 
   4  -2  13        1.16       -0.84      0.84 o 
  -4  -1  13        0.06        0.59      0.88 o 
  -3  -1  13        1.95        2.00      0.98 o 
  -2  -1  13        2.51        1.46      0.50 o 
  -1  -1  13       40.29       36.34      2.19 o 
   0  -1  13       88.25       82.15      3.30 o 
   1  -1  13        8.93        7.14      1.64 o 
   2  -1  13       31.49       30.81      1.52 o 
   3  -1  13        6.71        4.61      1.38 o 
   4  -1  13        0.35        1.27      1.08 o 
  -5   0  13        4.53        4.68      1.50 o 
  -4   0  13        6.71        6.54      1.39 o 
  -3   0  13        8.40        7.79      1.98 o 
  -2   0  13        3.26        6.25      0.82 o 
  -1   0  13        1.06        1.00      0.75 o 
   0   0  13       41.87       38.24      1.51 o 
   1   0  13      313.35      312.16      4.73 o 
   2   0  13        1.21        0.63      0.50 o 
   3   0  13       12.44       12.08      1.11 o 
   4   0  13        0.56        1.50      1.00 o 
  -5   1  13        0.57        0.16      0.96 o 
  -4   1  13        6.33        7.10      1.47 o 
  -3   1  13        1.05        1.70      1.22 o 
  -2   1  13        1.22        1.88      0.60 o 
  -1   1  13       26.08       19.33      1.71 o 
   0   1  13      380.86      396.93      5.41 o 
   1   1  13       15.46       13.80      1.06 o 
   2   1  13       19.40       18.77      1.91 o 
   3   1  13        0.33       -0.20      0.72 o 
  -5   2  13       11.47       11.91      1.94 o 
  -4   2  13       11.35       13.14      1.82 o 
  -3   2  13        0.74        1.88      1.03 o 
  -2   2  13        0.05        0.20      0.81 o 
  -1   2  13        0.45        0.29      0.46 o 
   0   2  13        6.24        4.92      0.77 o 
   1   2  13       78.28       73.94      3.31 o 
   2   2  13        0.17       -0.47      0.64 o 
   3   2  13        6.51        9.48      1.63 o 
  -5   3  13        0.46        0.39      1.08 o 
  -4   3  13        1.45        2.07      1.26 o 
  -3   3  13       13.87       19.18      1.99 o 
  -2   3  13        1.09        1.46      0.68 o 
  -1   3  13       95.58       96.02      2.40 o 
   0   3  13       15.05       17.39      1.75 o 
   1   3  13        0.55        1.19      0.95 o 
   2   3  13        8.89       10.89      1.76 o 
  -4   4  13        2.66        6.86      1.58 o 
  -3   4  13        0.06        1.10      1.11 o 
  -2   4  13        7.56        9.42      1.63 o 
  -1   4  13        3.48        6.71      1.24 o 
   0   4  13        7.32        8.33      1.42 o 
   1   4  13        1.34        1.86      0.98 o 
   2   4  13        7.79       10.19      1.74 o 
  -4   5  13        0.36        0.67      1.35 o 
  -3   5  13        2.03        2.21      1.32 o 
  -2   5  13        3.57        3.92      0.83 o 
  -1   5  13        7.92        2.53      0.94 o 
   0   5  13        0.10        1.42      0.65 o 
  -2   6  13        2.06        4.66      1.40 o 
   0  -6  14        6.64        6.70      1.39 o 
   1  -6  14        0.00        0.45      0.57 o 
   2  -6  14        8.04       11.63      1.76 o 
  -2  -5  14        5.20        5.46      0.94 o 
  -1  -5  14        5.19        5.15      1.20 o 
   0  -5  14        4.81        6.68      1.39 o 
   1  -5  14       26.43       36.56      2.53 o 
   2  -5  14        2.32        3.80      1.06 o 
  -2  -4  14        0.05       -0.27      0.57 o 
  -1  -4  14       12.84        9.81      1.59 o 
   0  -4  14        7.91        8.21      1.44 o 
   1  -4  14        8.75       12.34      1.74 o 
   2  -4  14       11.54       11.56      1.64 o 
   3  -4  14        4.96        6.08      1.50 o 
   4  -4  14        0.87        0.08      0.99 o 
  -3  -3  14        0.12        0.73      0.60 o 
  -2  -3  14       26.62       26.31      4.53 o 
  -1  -3  14        0.78        0.82      0.74 o 
   0  -3  14        0.79        1.44      0.80 o 
   1  -3  14       13.77       15.01      1.80 o 
   2  -3  14       35.54       36.62      1.71 o 
   3  -3  14        4.68        4.42      1.26 o 
   4  -3  14        0.50       -0.19      0.87 o 
  -4  -2  14        0.90        0.20      0.75 o 
  -3  -2  14        1.43        0.94      0.61 o 
  -2  -2  14        0.06       -0.03      0.82 o 
  -1  -2  14        5.68        4.34      1.12 o 
   0  -2  14        1.16       -0.29      0.65 o 
   1  -2  14       26.51       23.50      2.07 o 
   2  -2  14        0.86        0.01      0.49 o 
   3  -2  14        3.79        4.46      1.28 o 
   4  -2  14        0.66        0.92      0.99 o 
  -4  -1  14        7.66        6.08      1.40 o 
  -3  -1  14        6.43        7.35      0.92 o 
  -2  -1  14        0.04       -0.33      0.33 o 
  -1  -1  14       82.48       84.96      3.50 o 
   0  -1  14       35.53       34.03      2.27 o 
   1  -1  14       45.00       47.05      1.74 o 
   2  -1  14        0.06       -0.86      0.86 o 
   3  -1  14        0.06        0.86      0.94 o 
   4  -1  14        0.47        0.96      0.87 o 
  -4   0  14        8.60       10.59      1.67 o 
  -3   0  14        1.09        3.17      1.16 o 
  -2   0  14        4.72        3.21      0.71 o 
  -1   0  14        0.08        0.83      0.84 o 
   0   0  14        2.71        2.53      0.90 o 
   1   0  14       22.51       22.35      1.25 o 
   2   0  14        1.30        0.40      0.55 o 
   3   0  14        2.62        5.80      0.91 o 
  -4   1  14        3.33        4.32      1.39 o 
  -3   1  14        0.12       -0.17      0.57 o 
  -2   1  14       11.61       12.29      1.05 o 
  -1   1  14       47.46       37.93      2.25 o 
   0   1  14        4.83        6.87      0.84 o 
   1   1  14        3.46        4.50      0.78 o 
   2   1  14        0.07        0.16      0.86 o 
   3   1  14        0.58        1.11      0.86 o 
  -4   2  14        0.01        1.16      1.11 o 
  -3   2  14       34.37       40.69      2.59 o 
  -2   2  14        1.15        1.05      0.61 o 
  -1   2  14        3.75        3.45      1.06 o 
   0   2  14       24.70       21.82      2.84 o 
   1   2  14       18.04       21.13      2.05 o 
   2   2  14        0.75        2.94      1.07 o 
  -4   3  14       15.44       16.27      2.17 o 
  -3   3  14       41.17       49.82      2.85 o 
  -2   3  14       19.36       20.69      2.75 o 
  -1   3  14        0.36        0.54      1.32 o 
   0   3  14        3.95        1.55      0.95 o 
   1   3  14       10.05       11.79      1.74 o 
   2   3  14        1.46        3.77      1.06 o 
  -4   4  14        5.07        8.34      1.79 o 
  -3   4  14        3.15        1.95      1.34 o 
  -1   4  14        2.44        1.71      0.87 o 
   0   4  14        0.46       -0.15      0.67 o 
   1   4  14       36.44       40.54      2.74 o 
  -3   5  14        2.17        0.90      1.30 o 
  -1   5  14        2.09        5.21      1.15 o 
   0   5  14        1.54        4.77      1.06 o 
  -1  -5  15        0.00       -0.59      0.61 o 
   0  -5  15        0.89       -0.12      0.64 o 
   1  -5  15        3.61        3.64      0.88 o 
   2  -5  15        5.46        7.98      1.43 o 
  -2  -4  15        2.28        2.34      0.94 o 
  -1  -4  15        0.01       -0.57      0.57 o 
   0  -4  15        0.64        1.23      0.78 o 
   1  -4  15       23.39       24.61      2.06 o 
   2  -4  15        5.56        8.25      1.38 o 
  -3  -3  15        4.31        5.10      0.94 o 
  -2  -3  15        0.18       -0.41      0.65 o 
  -1  -3  15        0.00       -0.43      0.43 o 
   0  -3  15        0.40        0.00      0.75 o 
   1  -3  15       35.36       37.32      2.58 o 
   2  -3  15        0.71        2.58      1.02 o 
   3  -3  15        0.21       -0.79      0.79 o 
  -3  -2  15        0.16        0.98      0.58 o 
  -2  -2  15        8.03        8.19      1.47 o 
  -1  -2  15       28.25       26.45      2.07 o 
   0  -2  15       12.50       11.96      1.75 o 
   1  -2  15        1.98        2.14      0.95 o 
   2  -2  15        2.04        2.39      0.79 o 
   3  -2  15        0.29        2.10      0.72 o 
  -4  -1  15        0.47        0.49      0.92 o 
  -3  -1  15        0.71       -0.03      0.47 o 
  -2  -1  15        1.08        0.78      0.75 o 
  -1  -1  15       12.11       13.29      1.80 o 
   0  -1  15       21.98       22.30      2.07 o 
   1  -1  15        0.80        1.60      0.86 o 
   2  -1  15       25.95       28.56      1.73 o 
   3  -1  15        0.01        0.72      0.59 o 
  -4   0  15        4.52        4.64      1.32 o 
  -3   0  15        1.69        2.41      0.75 o 
  -2   0  15        8.31        7.74      1.56 o 
  -1   0  15      155.51      155.12      4.89 o 
   0   0  15       29.94       29.45      2.14 o 
   1   0  15       12.11       14.75      2.19 o 
   2   0  15        4.24        3.48      1.01 o 
   3   0  15        0.16       -0.33      0.79 o 
  -4   1  15        0.54        1.04      1.06 o 
  -3   1  15        3.60        4.34      0.88 o 
  -2   1  15        0.00       -0.60      0.60 o 
  -1   1  15       18.73       16.81      1.80 o 
   0   1  15       15.11       11.11      1.51 o 
   1   1  15        4.99        4.95      0.86 o 
   2   1  15       10.75       13.29      1.80 o 
  -4   2  15        3.20        1.74      1.15 o 
  -3   2  15        0.12       -0.15      0.83 o 
  -2   2  15       75.02       74.14      3.35 o 
  -1   2  15        5.37        5.76      1.28 o 
   0   2  15        7.13        6.87      1.96 o 
   1   2  15        4.92        6.66      1.40 o 
   2   2  15        1.00        2.94      1.11 o 
  -4   3  15        1.34        2.35      1.35 o 
  -3   3  15       12.62       14.38      1.91 o 
  -2   3  15        0.57        1.03      1.00 o 
   0   3  15        1.42        2.78      0.96 o 
   1   3  15       18.37       17.71      2.02 o 
  -3   4  15        7.45        7.95      1.68 o 
  -1   4  15        1.44        1.87      0.74 o 
   0   4  15        1.25        1.79      0.88 o 
   0  -5  16        2.48        5.57      1.32 o 
   1  -5  16        8.96       11.64      1.76 o 
  -1  -4  16        0.03        1.78      0.80 o 
   0  -4  16        0.59        0.96      0.60 o 
   1  -4  16        0.04        0.35      0.59 o 
   2  -4  16        0.48        1.59      0.95 o 
  -2  -3  16        5.05        6.60      1.50 o 
  -1  -3  16        4.90        5.44      1.31 o 
   0  -3  16        0.69        0.74      0.70 o 
   1  -3  16        8.31        4.68      1.32 o 
   2  -3  16        2.95        4.77      1.35 o 
   3  -3  16        0.30        0.67      0.68 o 
  -3  -2  16        0.03        0.82      0.88 o 
  -2  -2  16       20.10       21.72      2.21 o 
  -1  -2  16        5.49        6.32      1.35 o 
   0  -2  16        9.55        8.59      1.62 o 
   1  -2  16        1.87        2.89      1.12 o 
   2  -2  16        2.21        1.83      1.04 o 
   3  -2  16        1.77        1.61      0.70 o 
  -3  -1  16        0.05        1.28      0.99 o 
  -2  -1  16        9.27        9.56      1.72 o 
  -1  -1  16       32.73       27.72      2.43 o 
   0  -1  16       69.46       74.41      3.54 o 
   1  -1  16        0.99        2.00      0.99 o 
   2  -1  16        2.15        4.97      1.20 o 
   3  -1  16        0.39        0.77      0.63 o 
  -3   0  16        2.49        0.09      0.95 o 
  -2   0  16       11.34        9.42      1.70 o 
  -1   0  16        5.78        4.12      1.22 o 
   0   0  16        0.18        1.52      0.95 o 
   1   0  16        1.45        1.15      0.88 o 
   2   0  16        0.72        0.46      0.82 o 
  -3   1  16        0.51       -0.86      0.86 o 
  -2   1  16        0.11       -0.84      0.84 o 
  -1   1  16       31.58       30.31      2.29 o 
   0   1  16        1.58       -0.01      0.80 o 
   1   1  16        4.36        6.90      1.30 o 
   2   1  16        7.07       11.90      1.82 o 
  -2   2  16        1.83        3.50      1.27 o 
  -1   2  16        0.18        0.57      0.94 o 
   1   2  16        0.12        2.50      0.94 o 
  -2   3  16        5.56        4.36      1.40 o 
   0   3  16       24.55       27.59      2.07 o 
   0  -4  17        0.02        0.86      0.67 o 
   1  -4  17        8.10       12.78      1.90 o 
  -1  -3  17        4.54        6.16      1.38 o 
   0  -3  17        1.69        1.32      0.84 o 
   1  -3  17        0.20       -0.87      0.87 o 
   2  -3  17        0.00        0.27      0.84 o 
  -2  -2  17       13.22       15.76      2.06 o 
  -1  -2  17        0.79        1.86      0.83 o 
   0  -2  17        2.66        2.45      1.23 o 
   1  -2  17        0.85        2.18      1.06 o 
   2  -2  17        0.56       -0.55      0.87 o 
  -2  -1  17       33.66       34.02      2.67 o 
  -1  -1  17       16.19       19.10      2.21 o 
   0  -1  17        0.46        0.79      0.92 o 
   1  -1  17        6.43        7.83      1.60 o 
   2  -1  17        2.34        3.33      1.23 o 
  -3   0  17        1.93        2.47      1.27 o 
  -2   0  17       21.08       19.38      2.18 o 
  -1   0  17        0.02       -0.68      0.70 o 
   0   0  17        5.02        6.19      1.44 o 
   1   0  17        0.55       -0.75      0.75 o 
   2   0  17        0.02        0.12      0.62 o 
  -3   1  17        5.44        7.54      1.66 o 
  -2   1  17        6.45        4.62      1.36 o 
  -1   1  17        3.24        2.57      1.08 o 
   0   1  17        1.75        2.17      1.08 o 
  -2   2  17        1.76        0.40      1.03 o 
  -1   2  17        0.29        1.31      1.02 o 
  -1  -2  18       22.10       26.14      2.67 o 
   0  -2  18        0.05       -0.91      0.95 o 
   1  -2  18        9.38       11.24      1.95 o 
  -1  -1  18        0.94       -0.08      0.92 o 
   0  -1  18        6.16        7.16      1.63 o 
   1  -1  18        0.10        0.68      0.95 o 
  -2   0  18        2.32        1.71      1.27 o 
  -1   0  18        5.61        2.09      1.27 o 
   0   0  18        0.60        0.03      0.84 o 
   1   0  18        8.09       11.33      1.88 o 
  -1   1  18        2.34        2.35      1.23 o 
   0   1  18        3.17        3.52      1.36 o 
                                                 
